# Supplementary material for: Differential expression of circRNAs of testes with high and low sperm motility in Yili geese
Source: Front Genet. 2022 Sep 26;13:970097. doi: 10.3389/fgene.2022.970097 (PMC9548634; doi:10.3389/fgene.2022.970097)
Supplement: Supplementary file 1 [file Table2.XLSX]

## Sheet: Sheet1
Table S2 Notes on host genes of circRNAs related to gander reproduction
CircRNA_ID	Host genes	Gene_description		Chr	start	end	strand	gene_id	feature
novel_circ_0033388	MSPD2	gnl|BL_ORD_ID|249525 sp|Q8NHP6|MSPD2_HUMAN Motile sperm domain-containing protein 2 OS=Homo sapiens OX=9606 GN=MOSPD2 PE=1 SV=1//0		chr4	28736941	28738717	-	evm.model.chr4.1322;	exon:28736942-28737071,exon:28737715-28737811,exon:28738621-28738717
novel_circ_0033389	MSPD2	gnl|BL_ORD_ID|249525 sp|Q8NHP6|MSPD2_HUMAN Motile sperm domain-containing protein 2 OS=Homo sapiens OX=9606 GN=MOSPD2 PE=1 SV=1//0		chr4	28750496	28759960	-	evm.model.chr4.1322;	exon:28750497-28750621,exon:28751651-28751689,exon:28752952-28753012,exon:28758971-28759057,exon:28759805-28759960
novel_circ_0033390	MSPD2	gnl|BL_ORD_ID|249525 sp|Q8NHP6|MSPD2_HUMAN Motile sperm domain-containing protein 2 OS=Homo sapiens OX=9606 GN=MOSPD2 PE=1 SV=1//0		chr4	28756401	28759960	-	evm.model.chr4.1322;	exon:28758971-28759057,exon:28759805-28759960
novel_circ_0013754	SPA5L	gnl|BL_ORD_ID|440176 sp|A7YSY2|SPA5L_BOVIN Spermatogenesis-associated protein 5-like protein 1 OS=Bos taurus OX=9913 GN=SPATA5L1 PE=2 SV=1//0		chr19	22147438	22148362	+	evm.model.chr19.850;	exon:22147439-22147624,exon:22148204-22148362
novel_circ_0002578	SPAG1	gnl|BL_ORD_ID|440192 sp|Q07617|SPAG1_HUMAN Sperm-associated antigen 1 OS=Homo sapiens OX=9606 GN=SPAG1 PE=1 SV=3//0		chr11	17654261	17655108	-	evm.model.chr11.680;	exon:17654262-17654421,exon:17654967-17655108
novel_circ_0002575	SPAG1	gnl|BL_ORD_ID|440192 sp|Q07617|SPAG1_HUMAN Sperm-associated antigen 1 OS=Homo sapiens OX=9606 GN=SPAG1 PE=1 SV=3//0		chr11	17641656	17643609	-	evm.model.chr11.680;	exon:17641657-17641763,exon:17643504-17643609
novel_circ_0002574	SPAG1	gnl|BL_ORD_ID|440192 sp|Q07617|SPAG1_HUMAN Sperm-associated antigen 1 OS=Homo sapiens OX=9606 GN=SPAG1 PE=1 SV=3//0		chr11	17638455	17650437	-	evm.model.chr11.680;	exon:17644090-17644208,exon:17645368-17645435,exon:17650312-17650437
novel_circ_0002577	SPAG1	gnl|BL_ORD_ID|440192 sp|Q07617|SPAG1_HUMAN Sperm-associated antigen 1 OS=Homo sapiens OX=9606 GN=SPAG1 PE=1 SV=3//0		chr11	17650311	17655108	-	evm.model.chr11.680;	exon:17650312-17650437,exon:17654262-17654421
novel_circ_0002576	SPAG1	gnl|BL_ORD_ID|440192 sp|Q07617|SPAG1_HUMAN Sperm-associated antigen 1 OS=Homo sapiens OX=9606 GN=SPAG1 PE=1 SV=3//0		chr11	17641656	17645435	-	evm.model.chr11.680;	exon:17641657-17641763,exon:17642430-17642560,exon:17645368-17645435
novel_circ_0002571	SPAG1	gnl|BL_ORD_ID|440192 sp|Q07617|SPAG1_HUMAN Sperm-associated antigen 1 OS=Homo sapiens OX=9606 GN=SPAG1 PE=1 SV=3//0		chr11	17633359	17633723	-	evm.model.chr11.680;	intron:17633360-17633723
novel_circ_0002570	SPAG1	gnl|BL_ORD_ID|440192 sp|Q07617|SPAG1_HUMAN Sperm-associated antigen 1 OS=Homo sapiens OX=9606 GN=SPAG1 PE=1 SV=3//0		chr11	17632882	17645435	-	evm.model.chr11.680;	exon:17632883-17632982,exon:17644090-17644208,exon:17645368-17645435
novel_circ_0002572	SPAG1	gnl|BL_ORD_ID|440192 sp|Q07617|SPAG1_HUMAN Sperm-associated antigen 1 OS=Homo sapiens OX=9606 GN=SPAG1 PE=1 SV=3//0		chr11	17638455	17642560	-	evm.model.chr11.680;	exon:17638456-17638618,exon:17641657-17641763,exon:17642430-17642560
novel_circ_0002569	SPAG1	gnl|BL_ORD_ID|440192 sp|Q07617|SPAG1_HUMAN Sperm-associated antigen 1 OS=Homo sapiens OX=9606 GN=SPAG1 PE=1 SV=3//0		chr11	17632882	17633723	-	evm.model.chr11.680;	intron:17632883-17632982
novel_circ_0035156	SPAG6	gnl|BL_ORD_ID|440201 sp|Q9JLI7|SPAG6_MOUSE Sperm-associated antigen 6 OS=Mus musculus OX=10090 GN=Spag6 PE=1 SV=1//0		chr5	27025859	27031476	+	evm.model.chr5.848;	exon:27025860-27026026,exon:27031293-27031476
novel_circ_0035157	SPAG6	gnl|BL_ORD_ID|440201 sp|Q9JLI7|SPAG6_MOUSE Sperm-associated antigen 6 OS=Mus musculus OX=10090 GN=Spag6 PE=1 SV=1//0		chr5	27025859	27042101	+	evm.model.chr5.848;	exon:27025860-27026026
novel_circ_0008443	SPAT5	gnl|BL_ORD_ID|440319 sp|Q3UMC0|SPAT5_MOUSE Spermatogenesis-associated protein 5 OS=Mus musculus OX=10090 GN=Spata5 PE=1 SV=2//1.05912e-42		chr15	12275327	12294121	+	evm.model.chr15.481;	exon:12275328-12275482,exon:12282392-12282601,exon:12293586-12293639,exon:12294042-12294121
novel_circ_0008442	SPAT5	gnl|BL_ORD_ID|440319 sp|Q3UMC0|SPAT5_MOUSE Spermatogenesis-associated protein 5 OS=Mus musculus OX=10090 GN=Spata5 PE=1 SV=2//1.05912e-42		chr15	12275327	12282601	+	evm.model.chr15.481;	exon:12275328-12275482,exon:12282392-12282601
novel_circ_0008445	SPAT5	gnl|BL_ORD_ID|440319 sp|Q3UMC0|SPAT5_MOUSE Spermatogenesis-associated protein 5 OS=Mus musculus OX=10090 GN=Spata5 PE=1 SV=2//1.05912e-42		chr15	12282391	12294121	+	evm.model.chr15.481;	exon:12282392-12282601,exon:12294042-12294121
novel_circ_0008444	SPAT5	gnl|BL_ORD_ID|440319 sp|Q3UMC0|SPAT5_MOUSE Spermatogenesis-associated protein 5 OS=Mus musculus OX=10090 GN=Spata5 PE=1 SV=2//1.05912e-42		chr15	12275327	12307376	+	evm.model.chr15.481;	exon:12275328-12275482,exon:12282392-12282601,exon:12307250-12307376
novel_circ_0007370	SPAT6	gnl|BL_ORD_ID|440321 sp|Q9NWH7|SPAT6_HUMAN Spermatogenesis-associated protein 6 OS=Homo sapiens OX=9606 GN=SPATA6 PE=1 SV=1//3.22012e-159		chr14	23971944	23976179	-	evm.model.chr14.962;	exon:23971945-23972069,exon:23973436-23973477,exon:23974436-23974484,exon:23976042-23976179
novel_circ_0007363	SPAT6	gnl|BL_ORD_ID|440321 sp|Q9NWH7|SPAT6_HUMAN Spermatogenesis-associated protein 6 OS=Homo sapiens OX=9606 GN=SPATA6 PE=1 SV=1//3.22012e-159		chr14	23958879	23961085	-	evm.model.chr14.962;	intron:23958880-23959058,intron:23960002-23960042,intron:23960994-23961085
novel_circ_0007362	SPAT6	gnl|BL_ORD_ID|440321 sp|Q9NWH7|SPAT6_HUMAN Spermatogenesis-associated protein 6 OS=Homo sapiens OX=9606 GN=SPATA6 PE=1 SV=1//3.22012e-159		chr14	23958879	23961071	-	evm.model.chr14.962;	exon:23958880-23959058,exon:23959927-23960042,exon:23960984-23961071
novel_circ_0007360	SPAT6	gnl|BL_ORD_ID|440321 sp|Q9NWH7|SPAT6_HUMAN Spermatogenesis-associated protein 6 OS=Homo sapiens OX=9606 GN=SPATA6 PE=1 SV=1//3.22012e-159		chr14	23947113	23976179	-	evm.model.chr14.962;	exon:23947114-23947202,exon:23974436-23974484,exon:23976042-23976179
novel_circ_0007365	SPAT6	gnl|BL_ORD_ID|440321 sp|Q9NWH7|SPAT6_HUMAN Spermatogenesis-associated protein 6 OS=Homo sapiens OX=9606 GN=SPATA6 PE=1 SV=1//3.22012e-159		chr14	23958879	23976179	-	evm.model.chr14.962;	exon:23958880-23959058,exon:23960002-23960042,exon:23965348-23965428,exon:23976097-23976179
novel_circ_0007364	SPAT6	gnl|BL_ORD_ID|440321 sp|Q9NWH7|SPAT6_HUMAN Spermatogenesis-associated protein 6 OS=Homo sapiens OX=9606 GN=SPATA6 PE=1 SV=1//3.22012e-159		chr14	23958879	23965428	-	evm.model.chr14.962;	exon:23958880-23959058,exon:23959927-23960042,exon:23962685-23962963,exon:23965348-23965428
novel_circ_0007369	SPAT6	gnl|BL_ORD_ID|440321 sp|Q9NWH7|SPAT6_HUMAN Spermatogenesis-associated protein 6 OS=Homo sapiens OX=9606 GN=SPATA6 PE=1 SV=1//3.22012e-159		chr14	23962684	23965428	-	evm.model.chr14.962;	exon:23962685-23962963,exon:23965348-23965428
novel_circ_0007368	SPAT6	gnl|BL_ORD_ID|440321 sp|Q9NWH7|SPAT6_HUMAN Spermatogenesis-associated protein 6 OS=Homo sapiens OX=9606 GN=SPATA6 PE=1 SV=1//3.22012e-159		chr14	23960983	23965428	-	evm.model.chr14.962;	exon:23960984-23961085,exon:23965348-23965428
novel_circ_0007359	SPAT6	gnl|BL_ORD_ID|440321 sp|Q9NWH7|SPAT6_HUMAN Spermatogenesis-associated protein 6 OS=Homo sapiens OX=9606 GN=SPATA6 PE=1 SV=1//3.22012e-159		chr14	23947113	23965428	-	evm.model.chr14.962;	exon:23947114-23947202,exon:23958880-23959058,exon:23965348-23965428
novel_circ_0024735	SPAT7	gnl|BL_ORD_ID|440324 sp|Q9P0W8|SPAT7_HUMAN Spermatogenesis-associated protein 7 OS=Homo sapiens OX=9606 GN=SPATA7 PE=1 SV=3//3.72591e-26		chr2	18264269	18265409	-	evm.model.chr2.756;	intron:18264270-18264327,intron:18265272-18265409
novel_circ_0004347	SPEF2	gnl|BL_ORD_ID|441207 sp|Q9R095|SPEF2_RAT Sperm flagellar protein 2 OS=Rattus norvegicus OX=10116 GN=Spef2 PE=1 SV=2//1.56298e-114		chr12	23677960	23689146	-	evm.model.chr12.1114;	exon:23677961-23678083,exon:23685239-23685379,exon:23689040-23689146
novel_circ_0004348	SPEF2	gnl|BL_ORD_ID|441207 sp|Q9R095|SPEF2_RAT Sperm flagellar protein 2 OS=Rattus norvegicus OX=10116 GN=Spef2 PE=1 SV=2//1.56298e-114		chr12	23682275	23689146	-	evm.model.chr12.1114;	exon:23682276-23682440,exon:23683137-23683229,exon:23685239-23685379,exon:23689040-23689146
novel_circ_0004352	SPEF2	gnl|BL_ORD_ID|441207 sp|Q9R095|SPEF2_RAT Sperm flagellar protein 2 OS=Rattus norvegicus OX=10116 GN=Spef2 PE=1 SV=2//1.56298e-114		chr12	23705501	23734451	-	evm.model.chr12.1114;	exon:23705502-23705731,exon:23707044-23707182,exon:23734232-23734451
novel_circ_0004351	SPEF2	gnl|BL_ORD_ID|441207 sp|Q9R095|SPEF2_RAT Sperm flagellar protein 2 OS=Rattus norvegicus OX=10116 GN=Spef2 PE=1 SV=2//1.56298e-114		chr12	23705501	23733703	-	evm.model.chr12.1114;	exon:23705502-23705731,exon:23733292-23733361,exon:23733573-23733703
novel_circ_0040604	SPG16	gnl|BL_ORD_ID|441371 sp|Q8N0X2|SPG16_HUMAN Sperm-associated antigen 16 protein OS=Homo sapiens OX=9606 GN=SPAG16 PE=2 SV=2//1.57822e-98		chr7	7627144	7633619	+	evm.model.chr7.195;	exon:7627145-7627272,exon:7633482-7633619
novel_circ_0040606	SPG16	gnl|BL_ORD_ID|441371 sp|Q8N0X2|SPG16_HUMAN Sperm-associated antigen 16 protein OS=Homo sapiens OX=9606 GN=SPAG16 PE=2 SV=2//1.57822e-98		chr7	7627144	7645714	+	evm.model.chr7.195;	exon:7627145-7627272,exon:7639245-7639362,exon:7640738-7640807,exon:7645566-7645714
novel_circ_0040609	SPG16	gnl|BL_ORD_ID|441371 sp|Q8N0X2|SPG16_HUMAN Sperm-associated antigen 16 protein OS=Homo sapiens OX=9606 GN=SPAG16 PE=2 SV=2//1.57822e-98		chr7	7638531	7645714	+	evm.model.chr7.195;	exon:7638532-7638639,exon:7639245-7639362,exon:7640738-7640807,exon:7645566-7645714
novel_circ_0040599	SPG16	gnl|BL_ORD_ID|441371 sp|Q8N0X2|SPG16_HUMAN Sperm-associated antigen 16 protein OS=Homo sapiens OX=9606 GN=SPAG16 PE=2 SV=2//1.57822e-98		chr7	7619985	7645714	+	evm.model.chr7.195;	intron:7619986-7620091,intron:7627145-7627272,intron:7640738-7640807,intron:7645566-7645714
novel_circ_0040602	SPG16	gnl|BL_ORD_ID|441371 sp|Q8N0X2|SPG16_HUMAN Sperm-associated antigen 16 protein OS=Homo sapiens OX=9606 GN=SPAG16 PE=2 SV=2//1.57822e-98		chr7	7620464	7645714	+	evm.model.chr7.195;	exon:7620465-7620563,exon:7640738-7640807,exon:7645566-7645714
novel_circ_0032840	SPG17	gnl|BL_ORD_ID|441373 sp|Q6Q759|SPG17_HUMAN Sperm-associated antigen 17 OS=Homo sapiens OX=9606 GN=SPAG17 PE=2 SV=1//6.76907e-35		chr4	1722037	1724316	-	evm.model.chr4.79;	intron:1722038-1722228,intron:1724172-1724316
novel_circ_0032839	SPG17	gnl|BL_ORD_ID|441373 sp|Q6Q759|SPG17_HUMAN Sperm-associated antigen 17 OS=Homo sapiens OX=9606 GN=SPAG17 PE=2 SV=1//6.76907e-35		chr4	1720419	1724316	-	evm.model.chr4.79;	exon:1720420-1720596,exon:1721004-1721158,exon:1724172-1724316
novel_circ_0032884	SPG17	gnl|BL_ORD_ID|441373 sp|Q6Q759|SPG17_HUMAN Sperm-associated antigen 17 OS=Homo sapiens OX=9606 GN=SPAG17 PE=2 SV=1//6.76907e-35		chr4	1799120	1799651	-	evm.model.chr4.79;	exon:1799121-1799180,exon:1799315-1799371,exon:1799511-1799651
novel_circ_0032852	SPG17	gnl|BL_ORD_ID|441373 sp|Q6Q759|SPG17_HUMAN Sperm-associated antigen 17 OS=Homo sapiens OX=9606 GN=SPAG17 PE=2 SV=1//6.76907e-35		chr4	1768862	1776692	-	evm.model.chr4.79;	exon:1768863-1769044,exon:1776485-1776692
novel_circ_0010807	SPT16	gnl|BL_ORD_ID|442398 sp|Q4R3V2|SPT16_MACFA Spermatogenesis-associated protein 16 OS=Macaca fascicularis OX=9541 GN=SPATA16 PE=2 SV=1//0		chr16	5666466	5670280	-	evm.model.chr16.189;	exon:5666467-5666579,exon:5666800-5666946,exon:5670133-5670280
novel_circ_0000300	SPT17	gnl|BL_ORD_ID|442407 sp|Q96L03|SPT17_HUMAN Spermatogenesis-associated protein 17 OS=Homo sapiens OX=9606 GN=SPATA17 PE=1 SV=1//4.17802e-92		chr10	17383856	17389052	-	evm.model.chr10.578;	exon:17383857-17384008,exon:17388849-17389052
novel_circ_0000302	SPT17	gnl|BL_ORD_ID|442407 sp|Q96L03|SPT17_HUMAN Spermatogenesis-associated protein 17 OS=Homo sapiens OX=9606 GN=SPATA17 PE=1 SV=1//4.17802e-92		chr10	17408028	17442526	-	evm.model.chr10.578;	exon:17408029-17408152,exon:17428016-17428119,exon:17433590-17433640,exon:17439841-17439922,exon:17442437-17442526
novel_circ_0000303	SPT17	gnl|BL_ORD_ID|442407 sp|Q96L03|SPT17_HUMAN Spermatogenesis-associated protein 17 OS=Homo sapiens OX=9606 GN=SPATA17 PE=1 SV=1//4.17802e-92		chr10	17428015	17442526	-	evm.model.chr10.578;	exon:17428016-17428119,exon:17433590-17433640,exon:17439841-17439922,exon:17442437-17442526
novel_circ_0000297	SPT17	gnl|BL_ORD_ID|442407 sp|Q96L03|SPT17_HUMAN Spermatogenesis-associated protein 17 OS=Homo sapiens OX=9606 GN=SPATA17 PE=1 SV=1//4.17802e-92		chr10	17374912	17389052	-	evm.model.chr10.578;	exon:17374913-17375048,exon:17383857-17384008,exon:17388849-17389052
novel_circ_0041302	SPT48	gnl|BL_ORD_ID|442463 sp|A4D263|SPT48_HUMAN Spermatogenesis-associated protein 48 OS=Homo sapiens OX=9606 GN=SPATA48 PE=4 SV=2//8.68474e-117		chr8	26482947	26486091	-	evm.model.chr8.1022;	intron:26482948-26483055,intron:26484681-26484748,intron:26485242-26485380,intron:26486018-26486091
novel_circ_0041301	SPT48	gnl|BL_ORD_ID|442463 sp|A4D263|SPT48_HUMAN Spermatogenesis-associated protein 48 OS=Homo sapiens OX=9606 GN=SPATA48 PE=4 SV=2//8.68474e-117		chr8	26482947	26485380	-	evm.model.chr8.1022;	exon:26482948-26483055,exon:26484681-26484748,exon:26485242-26485380
novel_circ_0041300	SPT48	gnl|BL_ORD_ID|442463 sp|A4D263|SPT48_HUMAN Spermatogenesis-associated protein 48 OS=Homo sapiens OX=9606 GN=SPATA48 PE=4 SV=2//8.68474e-117		chr8	26480156	26486091	-	evm.model.chr8.1022;	intron:26480157-26480367,intron:26486018-26486091
novel_circ_0016874	ZP2	gnl|BL_ORD_ID|556669 sp|P48829|ZP2_RABIT Zona pellucida sperm-binding protein 2 (Fragment) OS=Oryctolagus cuniculus OX=9986 GN=ZP2 PE=1 SV=1//1.55659e-31		chr1	9455722	9462965	-	evm.model.chr1.504;	exon:9455723-9455840,exon:9457086-9457294
novel_circ_0042667	ZP4	gnl|BL_ORD_ID|556689 sp|Q07287|ZP4_PIG Zona pellucida sperm-binding protein 4 OS=Sus scrofa OX=9823 GN=ZP4 PE=1 SV=1//3.87283e-165		chr9	17145805	17148470	+	evm.model.chr9.515;	exon:17145806-17145927
novel_circ_0021771	PDILT	gnl|BL_ORD_ID|296209 sp|Q8N807|PDILT_HUMAN Protein disulfide-isomerase-like protein of the testis OS=Homo sapiens OX=9606 GN=PDILT PE=1 SV=2//2.6172e-137		chr25	8347224	8352191	-	evm.model.chr25.429;	intron:8347225-8347357,intron:8352005-8352191
novel_circ_0021772	PDILT	gnl|BL_ORD_ID|296209 sp|Q8N807|PDILT_HUMAN Protein disulfide-isomerase-like protein of the testis OS=Homo sapiens OX=9606 GN=PDILT PE=1 SV=2//2.6172e-137		chr25	8347224	8353516	-	evm.model.chr25.429;	intron:8347225-8347357,intron:8353421-8353516
novel_circ_0021773	PDILT	gnl|BL_ORD_ID|296209 sp|Q8N807|PDILT_HUMAN Protein disulfide-isomerase-like protein of the testis OS=Homo sapiens OX=9606 GN=PDILT PE=1 SV=2//2.6172e-137		chr25	8349046	8353516	-	evm.model.chr25.429;	intron:8352005-8352191,intron:8353421-8353516
novel_circ_0030044	S26A8	gnl|BL_ORD_ID|425493 sp|Q96RN1|S26A8_HUMAN Testis anion transporter 1 OS=Homo sapiens OX=9606 GN=SLC26A8 PE=1 SV=1//2.91897e-09		chr34	5176589	5181282	+	evm.model.chr34.308;	exon:5180350-5180463,exon:5181205-5181282
novel_circ_0030047	S26A8	gnl|BL_ORD_ID|425493 sp|Q96RN1|S26A8_HUMAN Testis anion transporter 1 OS=Homo sapiens OX=9606 GN=SLC26A8 PE=1 SV=1//2.91897e-09		chr34	5178100	5181282	+	evm.model.chr34.308;	exon:5178101-5178250,exon:5179030-5179112,exon:5181205-5181282
novel_circ_0030040	S26A8	gnl|BL_ORD_ID|425493 sp|Q96RN1|S26A8_HUMAN Testis anion transporter 1 OS=Homo sapiens OX=9606 GN=SLC26A8 PE=1 SV=1//2.91897e-09		chr34	5172401	5181282	+	evm.model.chr34.308;	exon:5180350-5180463,exon:5181205-5181282
novel_circ_0030042	S26A8	gnl|BL_ORD_ID|425493 sp|Q96RN1|S26A8_HUMAN Testis anion transporter 1 OS=Homo sapiens OX=9606 GN=SLC26A8 PE=1 SV=1//2.91897e-09		chr34	5176589	5178250	+	evm.model.chr34.308;	exon:5176590-5176765,exon:5177266-5177430,exon:5178101-5178250
novel_circ_0030048	S26A8	gnl|BL_ORD_ID|425493 sp|Q96RN1|S26A8_HUMAN Testis anion transporter 1 OS=Homo sapiens OX=9606 GN=SLC26A8 PE=1 SV=1//2.91897e-09		chr34	5179029	5181282	+	evm.model.chr34.308;	exon:5179030-5179112,exon:5179483-5179630,exon:5180350-5180463,exon:5181205-5181282
novel_circ_0030049	S26A8	gnl|BL_ORD_ID|425493 sp|Q96RN1|S26A8_HUMAN Testis anion transporter 1 OS=Homo sapiens OX=9606 GN=SLC26A8 PE=1 SV=1//2.91897e-09		chr34	5179029	5183621	+	evm.model.chr34.308;	exon:5179030-5179112,exon:5182449-5182544,exon:5183515-5183621
novel_circ_0030053	S26A8	gnl|BL_ORD_ID|425493 sp|Q96RN1|S26A8_HUMAN Testis anion transporter 1 OS=Homo sapiens OX=9606 GN=SLC26A8 PE=1 SV=1//2.91897e-09		chr34	5185901	5189392	+	evm.model.chr34.308;	exon:5185902-5186036,exon:5189032-5189086,exon:5189214-5189392
novel_circ_0030052	S26A8	gnl|BL_ORD_ID|425493 sp|Q96RN1|S26A8_HUMAN Testis anion transporter 1 OS=Homo sapiens OX=9606 GN=SLC26A8 PE=1 SV=1//2.91897e-09		chr34	5184830	5189392	+	evm.model.chr34.308;	exon:5184831-5184900,exon:5185729-5185821,exon:5189032-5189086,exon:5189214-5189392
novel_circ_0030050	S26A8	gnl|BL_ORD_ID|425493 sp|Q96RN1|S26A8_HUMAN Testis anion transporter 1 OS=Homo sapiens OX=9606 GN=SLC26A8 PE=1 SV=1//2.91897e-09		chr34	5183514	5187687	+	evm.model.chr34.308;	intron:5183515-5183621,intron:5184831-5184900
novel_circ_0030056	S26A8	gnl|BL_ORD_ID|425493 sp|Q96RN1|S26A8_HUMAN Testis anion transporter 1 OS=Homo sapiens OX=9606 GN=SLC26A8 PE=1 SV=1//2.91897e-09		chr34	5189031	5189392	+	evm.model.chr34.308;	exon:5189032-5189086,exon:5189214-5189392
novel_circ_0030054	S26A8	gnl|BL_ORD_ID|425493 sp|Q96RN1|S26A8_HUMAN Testis anion transporter 1 OS=Homo sapiens OX=9606 GN=SLC26A8 PE=1 SV=1//2.91897e-09		chr34	5187326	5189392	+	evm.model.chr34.308;	exon:5187327-5187687,exon:5189032-5189086,exon:5189214-5189392
novel_circ_0030039	S26A8	gnl|BL_ORD_ID|425493 sp|Q96RN1|S26A8_HUMAN Testis anion transporter 1 OS=Homo sapiens OX=9606 GN=SLC26A8 PE=1 SV=1//2.91897e-09		chr34	5172401	5180463	+	evm.model.chr34.308;	exon:5172402-5172536
novel_circ_0004385	TESK1	gnl|BL_ORD_ID|468002 sp|Q15569|TESK1_HUMAN Dual specificity testis-specific protein kinase 1 OS=Homo sapiens OX=9606 GN=TESK1 PE=1 SV=2//0		chr12	25506529	25508863	-	evm.model.chr12.1224;	exon:25506530-25506680,exon:25506829-25506918,exon:25507316-25507399
novel_circ_0007258	TESK2	gnl|BL_ORD_ID|468005 sp|Q96S53|TESK2_HUMAN Dual specificity testis-specific protein kinase 2 OS=Homo sapiens OX=9606 GN=TESK2 PE=1 SV=1//0		chr14	22168505	22196624	-	evm.model.chr14.890;	exon:22168506-22168652,exon:22187880-22187928,exon:22196503-22196624
novel_circ_0007266	TESK2	gnl|BL_ORD_ID|468005 sp|Q96S53|TESK2_HUMAN Dual specificity testis-specific protein kinase 2 OS=Homo sapiens OX=9606 GN=TESK2 PE=1 SV=1//0		chr14	22203104	22210174	-	evm.model.chr14.890;	intron:22203105-22203214,intron:22204395-22204442,intron:22205184-22205246,intron:22210068-22210174
novel_circ_0007263	TESK2	gnl|BL_ORD_ID|468005 sp|Q96S53|TESK2_HUMAN Dual specificity testis-specific protein kinase 2 OS=Homo sapiens OX=9606 GN=TESK2 PE=1 SV=1//0		chr14	22196502	22196970	-	evm.model.chr14.890;	intron:22196503-22196624,intron:22196785-22196970
novel_circ_0007260	TESK2	gnl|BL_ORD_ID|468005 sp|Q96S53|TESK2_HUMAN Dual specificity testis-specific protein kinase 2 OS=Homo sapiens OX=9606 GN=TESK2 PE=1 SV=1//0		chr14	22187334	22196624	-	evm.model.chr14.890;	intron:22187335-22187511,intron:22187880-22187928,intron:22196503-22196624
novel_circ_0041026	TEX10	gnl|BL_ORD_ID|468129 sp|Q5ZM41|TEX10_CHICK Testis-expressed protein 10 homolog OS=Gallus gallus OX=9031 GN=TEX10 PE=2 SV=1//0		chr8	19326415	19339250	-	evm.model.chr8.779;	exon:19326416-19326593,exon:19339138-19339250
novel_circ_0041024	TEX10	gnl|BL_ORD_ID|468129 sp|Q5ZM41|TEX10_CHICK Testis-expressed protein 10 homolog OS=Gallus gallus OX=9031 GN=TEX10 PE=2 SV=1//0		chr8	19326415	19328443	-	evm.model.chr8.779;	exon:19326416-19326593,exon:19328268-19328443
novel_circ_0041025	TEX10	gnl|BL_ORD_ID|468129 sp|Q5ZM41|TEX10_CHICK Testis-expressed protein 10 homolog OS=Gallus gallus OX=9031 GN=TEX10 PE=2 SV=1//0		chr8	19326415	19332581	-	evm.model.chr8.779;	exon:19332446-19332581
novel_circ_0019379	TEX11	gnl|BL_ORD_ID|468134 sp|Q8IYF3|TEX11_HUMAN Testis-expressed protein 11 OS=Homo sapiens OX=9606 GN=TEX11 PE=1 SV=3//0		chr22	9752900	9762866	-	evm.model.chr22.303;	exon:9752901-9752996,exon:9753810-9753867,exon:9755303-9755388,exon:9759390-9759469,exon:9762754-9762866
novel_circ_0019378	TEX11	gnl|BL_ORD_ID|468134 sp|Q8IYF3|TEX11_HUMAN Testis-expressed protein 11 OS=Homo sapiens OX=9606 GN=TEX11 PE=1 SV=3//0		chr22	9752900	9760755	-	evm.model.chr22.303;	exon:9752901-9752996,exon:9753810-9753867,exon:9755303-9755388,exon:9757742-9757822,exon:9758672-9758791,exon:9758874-9758954,exon:9759390-9759469,exon:9760671-9760755
novel_circ_0019376	TEX11	gnl|BL_ORD_ID|468134 sp|Q8IYF3|TEX11_HUMAN Testis-expressed protein 11 OS=Homo sapiens OX=9606 GN=TEX11 PE=1 SV=3//0		chr22	9746480	9760755	-	evm.model.chr22.303;	exon:9746481-9746618,exon:9753810-9753867,exon:9759374-9759469,exon:9760671-9760755
novel_circ_0019382	TEX11	gnl|BL_ORD_ID|468134 sp|Q8IYF3|TEX11_HUMAN Testis-expressed protein 11 OS=Homo sapiens OX=9606 GN=TEX11 PE=1 SV=3//0		chr22	9757741	9760755	-	evm.model.chr22.303;	exon:9757742-9757822,exon:9758672-9758791,exon:9758874-9758954,exon:9759374-9759469,exon:9760671-9760755
novel_circ_0043330	TEX36	gnl|BL_ORD_ID|468166 sp|Q5VZQ5|TEX36_HUMAN Testis-expressed protein 36 OS=Homo sapiens OX=9606 GN=TEX36 PE=2 SV=1//7.00451e-33		chr9	34423691	34427930	+	evm.model.chr9.1122;	exon:34423692-34423823,exon:34426421-34426501,exon:34427843-34427930
novel_circ_0013572	TEX9	gnl|BL_ORD_ID|468192 sp|Q8N6V9|TEX9_HUMAN Testis-expressed protein 9 OS=Homo sapiens OX=9606 GN=TEX9 PE=1 SV=1//6.83221e-124		chr19	18704916	18723415	-	evm.model.chr19.728;	exon:18704917-18705051,exon:18723330-18723415
novel_circ_0013571	TEX9	gnl|BL_ORD_ID|468192 sp|Q8N6V9|TEX9_HUMAN Testis-expressed protein 9 OS=Homo sapiens OX=9606 GN=TEX9 PE=1 SV=1//6.83221e-124		chr19	18704916	18722346	-	evm.model.chr19.728;	exon:18704917-18705051,exon:18722283-18722346
novel_circ_0033677	TSG10	gnl|BL_ORD_ID|487472 sp|Q9BZW7|TSG10_HUMAN Testis-specific gene 10 protein OS=Homo sapiens OX=9606 GN=TSGA10 PE=1 SV=1//0		chr4	37676919	37679855	-	evm.model.chr4.1740;	exon:37676920-37677105,exon:37679727-37679855
novel_circ_0033678	TSG10	gnl|BL_ORD_ID|487472 sp|Q9BZW7|TSG10_HUMAN Testis-specific gene 10 protein OS=Homo sapiens OX=9606 GN=TSGA10 PE=1 SV=1//0		chr4	37676919	37680142	-	evm.model.chr4.1740;	exon:37676920-37677105,exon:37677659-37677770,exon:37680087-37680142
novel_circ_0033679	TSG10	gnl|BL_ORD_ID|487472 sp|Q9BZW7|TSG10_HUMAN Testis-specific gene 10 protein OS=Homo sapiens OX=9606 GN=TSGA10 PE=1 SV=1//0		chr4	37678072	37679855	-	evm.model.chr4.1740;	intron:37678073-37678143,intron:37679687-37679855
novel_circ_0033683	TSG10	gnl|BL_ORD_ID|487472 sp|Q9BZW7|TSG10_HUMAN Testis-specific gene 10 protein OS=Homo sapiens OX=9606 GN=TSGA10 PE=1 SV=1//0		chr4	37691305	37693198	-	evm.model.chr4.1740;	intron:37691306-37691383,intron:37691543-37691716
novel_circ_0033681	TSG10	gnl|BL_ORD_ID|487472 sp|Q9BZW7|TSG10_HUMAN Testis-specific gene 10 protein OS=Homo sapiens OX=9606 GN=TSGA10 PE=1 SV=1//0		chr4	37687045	37691716	-	evm.model.chr4.1740;	exon:37687046-37687161,exon:37691543-37691716
novel_circ_0033680	TSG10	gnl|BL_ORD_ID|487472 sp|Q9BZW7|TSG10_HUMAN Testis-specific gene 10 protein OS=Homo sapiens OX=9606 GN=TSGA10 PE=1 SV=1//0		chr4	37678868	37679855	-	evm.model.chr4.1740;	intron:37678869-37679004,intron:37679687-37679855
novel_circ_0034325	ACRBP	gnl|BL_ORD_ID|8474 sp|Q29016|ACRBP_PIG Acrosin-binding protein (Fragment) OS=Sus scrofa OX=9823 GN=ACRBP PE=1 SV=1//2.29117e-92		chr4	6116795	6120007	-	evm.model.chr4.241;	intron:6116796-6116891,intron:6117743-6117842,intron:6119878-6120007
novel_circ_0012912	NEO1	gnl|BL_ORD_ID|267704 sp|Q90610|NEO1_CHICK Neogenin (Fragment) OS=Gallus gallus OX=9031 PE=2 SV=1//1.41729e-13		chr19	12351725	12375155	+	evm.model.chr19.499;	exon:12351726-12351880,exon:12352717-12352837
novel_circ_0012913	NEO1	gnl|BL_ORD_ID|267704 sp|Q90610|NEO1_CHICK Neogenin (Fragment) OS=Gallus gallus OX=9031 PE=2 SV=1//1.41729e-13		chr19	12392809	12399357	-	evm.model.chr19.499;	intron:12392810-12392933,intron:12395135-12395297
novel_circ_0012910	NEO1	gnl|BL_ORD_ID|267704 sp|Q90610|NEO1_CHICK Neogenin (Fragment) OS=Gallus gallus OX=9031 PE=2 SV=1//1.41729e-13		chr19	12308296	12318739	+	evm.model.chr19.499;	exon:12308297-12308572
novel_circ_0012911	NEO1	gnl|BL_ORD_ID|267704 sp|Q90610|NEO1_CHICK Neogenin (Fragment) OS=Gallus gallus OX=9031 PE=2 SV=1//1.41729e-13		chr19	12351725	12352837	+	evm.model.chr19.499;	exon:12351726-12351880,exon:12352113-12352286,exon:12352717-12352837
novel_circ_0012908	NEO1	gnl|BL_ORD_ID|267704 sp|Q90610|NEO1_CHICK Neogenin (Fragment) OS=Gallus gallus OX=9031 PE=2 SV=1//1.41729e-13		chr19	12308296	12308572	+	evm.model.chr19.499;	exon:12308297-12308572
novel_circ_0004347	SPEF2	gnl|BL_ORD_ID|441207 sp|Q9R095|SPEF2_RAT Sperm flagellar protein 2 OS=Rattus norvegicus OX=10116 GN=Spef2 PE=1 SV=2//1.56298e-114		chr12	23677960	23689146	-	evm.model.chr12.1114;	exon:23677961-23678083,exon:23685239-23685379,exon:23689040-23689146
novel_circ_0004348	SPEF2	gnl|BL_ORD_ID|441207 sp|Q9R095|SPEF2_RAT Sperm flagellar protein 2 OS=Rattus norvegicus OX=10116 GN=Spef2 PE=1 SV=2//1.56298e-114		chr12	23682275	23689146	-	evm.model.chr12.1114;	exon:23682276-23682440,exon:23683137-23683229,exon:23685239-23685379,exon:23689040-23689146
novel_circ_0004352	SPEF2	gnl|BL_ORD_ID|441207 sp|Q9R095|SPEF2_RAT Sperm flagellar protein 2 OS=Rattus norvegicus OX=10116 GN=Spef2 PE=1 SV=2//1.56298e-114		chr12	23705501	23734451	-	evm.model.chr12.1114;	exon:23705502-23705731,exon:23707044-23707182,exon:23734232-23734451
novel_circ_0004351	SPEF2	gnl|BL_ORD_ID|441207 sp|Q9R095|SPEF2_RAT Sperm flagellar protein 2 OS=Rattus norvegicus OX=10116 GN=Spef2 PE=1 SV=2//1.56298e-114		chr12	23705501	23733703	-	evm.model.chr12.1114;	exon:23705502-23705731,exon:23733292-23733361,exon:23733573-23733703
novel_circ_0014569	CF206	gnl|BL_ORD_ID|59510 sp|Q95JU3|CF206_MACFA Cilia- and flagella-associated protein 206 OS=Macaca fascicularis OX=9541 GN=CFAP206 PE=2 SV=1//1.23493e-85		chr1	20634161	20635541	+	evm.model.chr1.1016;	exon:20634162-20634355,exon:20635398-20635541
novel_circ_0000927	CFA36	gnl|BL_ORD_ID|59552 sp|Q96G28|CFA36_HUMAN Cilia- and flagella-associated protein 36 OS=Homo sapiens OX=9606 GN=CFAP36 PE=1 SV=2//7.03833e-97		chr10	25694429	25696670	-	evm.model.chr10.848;	exon:25694430-25694481,exon:25695472-25695559,exon:25696556-25696670
novel_circ_0043060	CFA43	gnl|BL_ORD_ID|59558 sp|Q8NDM7|CFA43_HUMAN Cilia- and flagella-associated protein 43 OS=Homo sapiens OX=9606 GN=CFAP43 PE=2 SV=3//0		chr9	25706585	25711697	-	evm.model.chr9.865;	exon:25711444-25711697
novel_circ_0043057	CFA43	gnl|BL_ORD_ID|59558 sp|Q8NDM7|CFA43_HUMAN Cilia- and flagella-associated protein 43 OS=Homo sapiens OX=9606 GN=CFAP43 PE=2 SV=3//0		chr9	25688494	25692995	-	evm.model.chr9.865;	exon:25688495-25688572,exon:25690196-25690306,exon:25692826-25692995
novel_circ_0043059	CFA43	gnl|BL_ORD_ID|59558 sp|Q8NDM7|CFA43_HUMAN Cilia- and flagella-associated protein 43 OS=Homo sapiens OX=9606 GN=CFAP43 PE=2 SV=3//0		chr9	25703865	25711697	-	evm.model.chr9.865;	exon:25711444-25711697
novel_circ_0034096	CFA44	gnl|BL_ORD_ID|59560 sp|Q96MT7|CFA44_HUMAN Cilia- and flagella-associated protein 44 OS=Homo sapiens OX=9606 GN=CFAP44 PE=1 SV=1//0		chr4	4723512	4726042	+	evm.model.chr4.180;	exon:4723513-4723684,exon:4724717-4724879,exon:4725940-4726042
novel_circ_0034095	CFA44	gnl|BL_ORD_ID|59560 sp|Q96MT7|CFA44_HUMAN Cilia- and flagella-associated protein 44 OS=Homo sapiens OX=9606 GN=CFAP44 PE=1 SV=1//0		chr4	4723512	4724879	+	evm.model.chr4.180;	exon:4723513-4723684,exon:4724717-4724879
novel_circ_0034102	CFA44	gnl|BL_ORD_ID|59560 sp|Q96MT7|CFA44_HUMAN Cilia- and flagella-associated protein 44 OS=Homo sapiens OX=9606 GN=CFAP44 PE=1 SV=1//0		chr4	4743600	4744716	+	evm.model.chr4.180;	exon:4743601-4743656,exon:4744092-4744254,exon:4744586-4744716
novel_circ_0044293	CFA47	gnl|BL_ORD_ID|59565 sp|Q6ZTR5|CFA47_HUMAN Cilia- and flagella-associated protein 47 OS=Homo sapiens OX=9606 GN=CFAP47 PE=2 SV=5//0		ctg1430	24204	27073	+	evm.model.ctg1430.1;	exon:24205-24327,exon:26288-26365,exon:26929-27073
novel_circ_0044297	CFA47	gnl|BL_ORD_ID|59565 sp|Q6ZTR5|CFA47_HUMAN Cilia- and flagella-associated protein 47 OS=Homo sapiens OX=9606 GN=CFAP47 PE=2 SV=5//0		ctg1430	47918	65871	+	evm.model.ctg1430.1;	exon:65080-65173,exon:65731-65871
novel_circ_0044298	CFA47	gnl|BL_ORD_ID|59565 sp|Q6ZTR5|CFA47_HUMAN Cilia- and flagella-associated protein 47 OS=Homo sapiens OX=9606 GN=CFAP47 PE=2 SV=5//0		ctg1430	47918	70048	+	evm.model.ctg1430.1;	exon:69853-70048
novel_circ_0044299	CFA47	gnl|BL_ORD_ID|59565 sp|Q6ZTR5|CFA47_HUMAN Cilia- and flagella-associated protein 47 OS=Homo sapiens OX=9606 GN=CFAP47 PE=2 SV=5//0		ctg1430	54207	55959	+	evm.model.ctg1430.1;	intron:54208-54308,intron:55831-55959
novel_circ_0044300	CFA47	gnl|BL_ORD_ID|59565 sp|Q6ZTR5|CFA47_HUMAN Cilia- and flagella-associated protein 47 OS=Homo sapiens OX=9606 GN=CFAP47 PE=2 SV=5//0		ctg1430	54207	70048	+	evm.model.ctg1430.1;	exon:54208-54308,exon:55831-55959
novel_circ_0044301	CFA47	gnl|BL_ORD_ID|59565 sp|Q6ZTR5|CFA47_HUMAN Cilia- and flagella-associated protein 47 OS=Homo sapiens OX=9606 GN=CFAP47 PE=2 SV=5//0		ctg1430	6378	11864	+	evm.model.ctg1430.1;	exon:11672-11864,exon:6379-6517
novel_circ_0044302	CFA47	gnl|BL_ORD_ID|59565 sp|Q6ZTR5|CFA47_HUMAN Cilia- and flagella-associated protein 47 OS=Homo sapiens OX=9606 GN=CFAP47 PE=2 SV=5//0		ctg1430	6378	18450	+	evm.model.ctg1430.1;	exon:18354-18450,exon:6379-6517
novel_circ_0044305	CFA47	gnl|BL_ORD_ID|59565 sp|Q6ZTR5|CFA47_HUMAN Cilia- and flagella-associated protein 47 OS=Homo sapiens OX=9606 GN=CFAP47 PE=2 SV=5//0		ctg1430	91081	124007	+	evm.model.ctg1430.1;	intron:122223-122316,intron:123827-124007,intron:91082-91216
novel_circ_0044307	CFA47	gnl|BL_ORD_ID|59565 sp|Q6ZTR5|CFA47_HUMAN Cilia- and flagella-associated protein 47 OS=Homo sapiens OX=9606 GN=CFAP47 PE=2 SV=5//0		ctg1430	91081	159803	+	evm.model.ctg1430.1;	exon:153663-153774,exon:159666-159803,exon:91082-91216,exon:91713-91825
novel_circ_0044269	CFA47	gnl|BL_ORD_ID|59565 sp|Q6ZTR5|CFA47_HUMAN Cilia- and flagella-associated protein 47 OS=Homo sapiens OX=9606 GN=CFAP47 PE=2 SV=5//0		ctg1430	110988	124007	+	evm.model.ctg1430.1;	intron:110989-111065,intron:113196-113341,intron:123827-124007
novel_circ_0044268	CFA47	gnl|BL_ORD_ID|59565 sp|Q6ZTR5|CFA47_HUMAN Cilia- and flagella-associated protein 47 OS=Homo sapiens OX=9606 GN=CFAP47 PE=2 SV=5//0		ctg1430	104114	124007	+	evm.model.ctg1430.1;	intron:104115-104201,intron:110989-111065,intron:123827-124007
novel_circ_0044266	CFA47	gnl|BL_ORD_ID|59565 sp|Q6ZTR5|CFA47_HUMAN Cilia- and flagella-associated protein 47 OS=Homo sapiens OX=9606 GN=CFAP47 PE=2 SV=5//0		ctg1430	100642	124007	+	evm.model.ctg1430.1;	intron:100643-100793,intron:101721-101809,intron:123827-124007
novel_circ_0044265	CFA47	gnl|BL_ORD_ID|59565 sp|Q6ZTR5|CFA47_HUMAN Cilia- and flagella-associated protein 47 OS=Homo sapiens OX=9606 GN=CFAP47 PE=2 SV=5//0		ctg1430	100642	111065	+	evm.model.ctg1430.1;	intron:100643-100793,intron:101721-101809,intron:104115-104201,intron:110989-111065
novel_circ_0044264	CFA47	gnl|BL_ORD_ID|59565 sp|Q6ZTR5|CFA47_HUMAN Cilia- and flagella-associated protein 47 OS=Homo sapiens OX=9606 GN=CFAP47 PE=2 SV=5//0		ctg1430	100642	104201	+	evm.model.ctg1430.1;	exon:100643-100793,exon:101721-101809,exon:104115-104201
novel_circ_0044263	CFA47	gnl|BL_ORD_ID|59565 sp|Q6ZTR5|CFA47_HUMAN Cilia- and flagella-associated protein 47 OS=Homo sapiens OX=9606 GN=CFAP47 PE=2 SV=5//0		ctg1430	10034	12826	+	evm.model.ctg1430.1;	intron:10035-10168
novel_circ_0044262	CFA47	gnl|BL_ORD_ID|59565 sp|Q6ZTR5|CFA47_HUMAN Cilia- and flagella-associated protein 47 OS=Homo sapiens OX=9606 GN=CFAP47 PE=2 SV=5//0		ctg1430	10034	11864	+	evm.model.ctg1430.1;	exon:10035-10168
novel_circ_0044281	CFA47	gnl|BL_ORD_ID|59565 sp|Q6ZTR5|CFA47_HUMAN Cilia- and flagella-associated protein 47 OS=Homo sapiens OX=9606 GN=CFAP47 PE=2 SV=5//0		ctg1430	16402	27073	+	evm.model.ctg1430.1;	exon:16403-16555,exon:26288-26365,exon:26929-27073
novel_circ_0044280	CFA47	gnl|BL_ORD_ID|59565 sp|Q6ZTR5|CFA47_HUMAN Cilia- and flagella-associated protein 47 OS=Homo sapiens OX=9606 GN=CFAP47 PE=2 SV=5//0		ctg1430	15820	27073	+	evm.model.ctg1430.1;	exon:26288-26365,exon:26929-27073
novel_circ_0044282	CFA47	gnl|BL_ORD_ID|59565 sp|Q6ZTR5|CFA47_HUMAN Cilia- and flagella-associated protein 47 OS=Homo sapiens OX=9606 GN=CFAP47 PE=2 SV=5//0		ctg1430	16402	29048	+	evm.model.ctg1430.1;	exon:16403-16555,exon:28954-29048
novel_circ_0044286	CFA47	gnl|BL_ORD_ID|59565 sp|Q6ZTR5|CFA47_HUMAN Cilia- and flagella-associated protein 47 OS=Homo sapiens OX=9606 GN=CFAP47 PE=2 SV=5//0		ctg1430	20714	23024	+	evm.model.ctg1430.1;	exon:20715-20931,exon:22894-23024
novel_circ_0044288	CFA47	gnl|BL_ORD_ID|59565 sp|Q6ZTR5|CFA47_HUMAN Cilia- and flagella-associated protein 47 OS=Homo sapiens OX=9606 GN=CFAP47 PE=2 SV=5//0		ctg1430	20714	70048	+	evm.model.ctg1430.1;	exon:20715-20931
novel_circ_0044278	CFA47	gnl|BL_ORD_ID|59565 sp|Q6ZTR5|CFA47_HUMAN Cilia- and flagella-associated protein 47 OS=Homo sapiens OX=9606 GN=CFAP47 PE=2 SV=5//0		ctg1430	139526	141020	+	evm.model.ctg1430.1;	exon:139527-139670,exon:140847-141020
novel_circ_0044275	CFA47	gnl|BL_ORD_ID|59565 sp|Q6ZTR5|CFA47_HUMAN Cilia- and flagella-associated protein 47 OS=Homo sapiens OX=9606 GN=CFAP47 PE=2 SV=5//0		ctg1430	135051	141020	+	evm.model.ctg1430.1;	exon:135052-135248,exon:139527-139670,exon:140847-141020
novel_circ_0044276	CFA47	gnl|BL_ORD_ID|59565 sp|Q6ZTR5|CFA47_HUMAN Cilia- and flagella-associated protein 47 OS=Homo sapiens OX=9606 GN=CFAP47 PE=2 SV=5//0		ctg1430	135051	159803	+	evm.model.ctg1430.1;	exon:139527-139670
novel_circ_0033061	CFA47	gnl|BL_ORD_ID|59565 sp|Q6ZTR5|CFA47_HUMAN Cilia- and flagella-associated protein 47 OS=Homo sapiens OX=9606 GN=CFAP47 PE=2 SV=5//3.25376e-91		chr4	21382863	21385745	-	evm.model.chr4.998;	exon:21382864-21383025,exon:21384874-21384968,exon:21385586-21385745
novel_circ_0033060	CFA47	gnl|BL_ORD_ID|59565 sp|Q6ZTR5|CFA47_HUMAN Cilia- and flagella-associated protein 47 OS=Homo sapiens OX=9606 GN=CFAP47 PE=2 SV=5//3.25376e-91		chr4	21368203	21369972	-	evm.model.chr4.998;	exon:21368204-21368365,exon:21369801-21369972
novel_circ_0033059	CFA47	gnl|BL_ORD_ID|59565 sp|Q6ZTR5|CFA47_HUMAN Cilia- and flagella-associated protein 47 OS=Homo sapiens OX=9606 GN=CFAP47 PE=2 SV=5//3.25376e-91		chr4	21358029	21369972	-	evm.model.chr4.998;	exon:21368204-21368365,exon:21369801-21369972
novel_circ_0007154	CFA57	gnl|BL_ORD_ID|59577 sp|Q96MR6|CFA57_HUMAN Cilia- and flagella-associated protein 57 OS=Homo sapiens OX=9606 GN=CFAP57 PE=2 SV=3//0		chr14	20544860	20545500	+	evm.model.chr14.816;	exon:20544861-20545144,exon:20545317-20545500
novel_circ_0007156	CFA57	gnl|BL_ORD_ID|59577 sp|Q96MR6|CFA57_HUMAN Cilia- and flagella-associated protein 57 OS=Homo sapiens OX=9606 GN=CFAP57 PE=2 SV=3//0		chr14	20545316	20547306	+	evm.model.chr14.816;	exon:20547167-20547306
novel_circ_0007157	CFA57	gnl|BL_ORD_ID|59577 sp|Q96MR6|CFA57_HUMAN Cilia- and flagella-associated protein 57 OS=Homo sapiens OX=9606 GN=CFAP57 PE=2 SV=3//0		chr14	20546288	20551178	+	evm.model.chr14.816;	exon:20547167-20547306,exon:20551023-20551178
novel_circ_0007158	CFA57	gnl|BL_ORD_ID|59577 sp|Q96MR6|CFA57_HUMAN Cilia- and flagella-associated protein 57 OS=Homo sapiens OX=9606 GN=CFAP57 PE=2 SV=3//0		chr14	20547105	20548600	-	evm.model.chr14.816;	intron:20548473-20548600
novel_circ_0043073	CFA58	gnl|BL_ORD_ID|59581 sp|B2RW38|CFA58_MOUSE Cilia- and flagella-associated protein 58 OS=Mus musculus OX=10090 GN=Cfap58 PE=2 SV=1//0		chr9	25778927	25782231	+	evm.model.chr9.874;	exon:25778928-25779119,exon:25782070-25782231
novel_circ_0043072	CFA58	gnl|BL_ORD_ID|59581 sp|B2RW38|CFA58_MOUSE Cilia- and flagella-associated protein 58 OS=Mus musculus OX=10090 GN=Cfap58 PE=2 SV=1//0		chr9	25775848	25779119	+	evm.model.chr9.874;	exon:25775849-25776008,exon:25777672-25777754
novel_circ_0043074	CFA58	gnl|BL_ORD_ID|59581 sp|B2RW38|CFA58_MOUSE Cilia- and flagella-associated protein 58 OS=Mus musculus OX=10090 GN=Cfap58 PE=2 SV=1//0		chr9	25782069	25784952	+	evm.model.chr9.874;	exon:25782070-25782231,exon:25784806-25784952
novel_circ_0043070	CFA58	gnl|BL_ORD_ID|59581 sp|B2RW38|CFA58_MOUSE Cilia- and flagella-associated protein 58 OS=Mus musculus OX=10090 GN=Cfap58 PE=2 SV=1//0		chr9	25770583	25773619	+	evm.model.chr9.874;	exon:25770584-25770778,exon:25773482-25773619
novel_circ_0043068	CFA58	gnl|BL_ORD_ID|59581 sp|B2RW38|CFA58_MOUSE Cilia- and flagella-associated protein 58 OS=Mus musculus OX=10090 GN=Cfap58 PE=2 SV=1//0		chr9	25766373	25768500	+	evm.model.chr9.874;	exon:25766374-25766522,exon:25766872-25766950,exon:25768344-25768500
novel_circ_0043069	CFA58	gnl|BL_ORD_ID|59581 sp|B2RW38|CFA58_MOUSE Cilia- and flagella-associated protein 58 OS=Mus musculus OX=10090 GN=Cfap58 PE=2 SV=1//0		chr9	25766373	25770778	+	evm.model.chr9.874;	exon:25766374-25766522,exon:25767950-25767987,exon:25768344-25768500,exon:25770584-25770778
novel_circ_0043066	CFA58	gnl|BL_ORD_ID|59581 sp|B2RW38|CFA58_MOUSE Cilia- and flagella-associated protein 58 OS=Mus musculus OX=10090 GN=Cfap58 PE=2 SV=1//0		chr9	25761506	25766522	+	evm.model.chr9.874;	exon:25761507-25761788,exon:25766374-25766522
novel_circ_0043067	CFA58	gnl|BL_ORD_ID|59581 sp|B2RW38|CFA58_MOUSE Cilia- and flagella-associated protein 58 OS=Mus musculus OX=10090 GN=Cfap58 PE=2 SV=1//0		chr9	25761506	25770778	+	evm.model.chr9.874;	exon:25761507-25761788
novel_circ_0001084	CFA61	gnl|BL_ORD_ID|59583 sp|Q8NHU2|CFA61_HUMAN Cilia- and flagella-associated protein 61 OS=Homo sapiens OX=9606 GN=CFAP61 PE=2 SV=3//0		chr10	27492132	27496721	-	evm.model.chr10.929;	exon:27492133-27492258,exon:27496194-27496344,exon:27496571-27496721
novel_circ_0001080	CFA61	gnl|BL_ORD_ID|59583 sp|Q8NHU2|CFA61_HUMAN Cilia- and flagella-associated protein 61 OS=Homo sapiens OX=9606 GN=CFAP61 PE=2 SV=3//0		chr10	27468605	27477823	-	evm.model.chr10.929;	intron:27468606-27468745,intron:27469941-27469980,intron:27477732-27477823
novel_circ_0001081	CFA61	gnl|BL_ORD_ID|59583 sp|Q8NHU2|CFA61_HUMAN Cilia- and flagella-associated protein 61 OS=Homo sapiens OX=9606 GN=CFAP61 PE=2 SV=3//0		chr10	27484017	27486304	-	evm.model.chr10.929;	exon:27484018-27484171,exon:27485701-27485753,exon:27486172-27486304
novel_circ_0001082	CFA61	gnl|BL_ORD_ID|59583 sp|Q8NHU2|CFA61_HUMAN Cilia- and flagella-associated protein 61 OS=Homo sapiens OX=9606 GN=CFAP61 PE=2 SV=3//0		chr10	27484017	27487173	-	evm.model.chr10.929;	intron:27484018-27484171
novel_circ_0001083	CFA61	gnl|BL_ORD_ID|59583 sp|Q8NHU2|CFA61_HUMAN Cilia- and flagella-associated protein 61 OS=Homo sapiens OX=9606 GN=CFAP61 PE=2 SV=3//0		chr10	27484017	27487371	-	evm.model.chr10.929;	intron:27484018-27484171,intron:27486172-27486304,intron:27487224-27487371
novel_circ_0001068	CFA61	gnl|BL_ORD_ID|59583 sp|Q8NHU2|CFA61_HUMAN Cilia- and flagella-associated protein 61 OS=Homo sapiens OX=9606 GN=CFAP61 PE=2 SV=3//0		chr10	27421873	27445198	-	evm.model.chr10.929;	exon:27421874-27422048,exon:27445071-27445198
novel_circ_0001066	CFA61	gnl|BL_ORD_ID|59583 sp|Q8NHU2|CFA61_HUMAN Cilia- and flagella-associated protein 61 OS=Homo sapiens OX=9606 GN=CFAP61 PE=2 SV=3//0		chr10	27421873	27423510	-	evm.model.chr10.929;	exon:27421874-27422048,exon:27423342-27423510
novel_circ_0001067	CFA61	gnl|BL_ORD_ID|59583 sp|Q8NHU2|CFA61_HUMAN Cilia- and flagella-associated protein 61 OS=Homo sapiens OX=9606 GN=CFAP61 PE=2 SV=3//0		chr10	27421873	27426277	-	evm.model.chr10.929;	exon:27421874-27422048,exon:27426179-27426277
novel_circ_0001064	CFA61	gnl|BL_ORD_ID|59583 sp|Q8NHU2|CFA61_HUMAN Cilia- and flagella-associated protein 61 OS=Homo sapiens OX=9606 GN=CFAP61 PE=2 SV=3//0		chr10	27411032	27416614	-	evm.model.chr10.929;	exon:27411033-27411124,exon:27416354-27416415,exon:27416571-27416614
novel_circ_0001065	CFA61	gnl|BL_ORD_ID|59583 sp|Q8NHU2|CFA61_HUMAN Cilia- and flagella-associated protein 61 OS=Homo sapiens OX=9606 GN=CFAP61 PE=2 SV=3//0		chr10	27418887	27426277	-	evm.model.chr10.929;	intron:27418888-27418976,intron:27421874-27422048,intron:27426179-27426277
novel_circ_0001062	CFA61	gnl|BL_ORD_ID|59583 sp|Q8NHU2|CFA61_HUMAN Cilia- and flagella-associated protein 61 OS=Homo sapiens OX=9606 GN=CFAP61 PE=2 SV=3//0		chr10	27408266	27412190	-	evm.model.chr10.929;	exon:27408267-27408472,exon:27411033-27411124,exon:27411863-27412190
novel_circ_0001063	CFA61	gnl|BL_ORD_ID|59583 sp|Q8NHU2|CFA61_HUMAN Cilia- and flagella-associated protein 61 OS=Homo sapiens OX=9606 GN=CFAP61 PE=2 SV=3//0		chr10	27411032	27412190	-	evm.model.chr10.929;	exon:27411033-27411124,exon:27411863-27412190
novel_circ_0001079	CFA61	gnl|BL_ORD_ID|59583 sp|Q8NHU2|CFA61_HUMAN Cilia- and flagella-associated protein 61 OS=Homo sapiens OX=9606 GN=CFAP61 PE=2 SV=3//0		chr10	27463888	27472514	-	evm.model.chr10.929;	exon:27463889-27463966,exon:27464812-27464938,exon:27468606-27468813,exon:27469941-27469980,exon:27472327-27472514
novel_circ_0001077	CFA61	gnl|BL_ORD_ID|59583 sp|Q8NHU2|CFA61_HUMAN Cilia- and flagella-associated protein 61 OS=Homo sapiens OX=9606 GN=CFAP61 PE=2 SV=3//0		chr10	27462299	27465275	-	evm.model.chr10.929;	intron:27462300-27462506,intron:27465184-27465275
novel_circ_0001076	CFA61	gnl|BL_ORD_ID|59583 sp|Q8NHU2|CFA61_HUMAN Cilia- and flagella-associated protein 61 OS=Homo sapiens OX=9606 GN=CFAP61 PE=2 SV=3//0		chr10	27459515	27486304	-	evm.model.chr10.929;	exon:27459516-27459650,exon:27486172-27486304
novel_circ_0001072	CFA61	gnl|BL_ORD_ID|59583 sp|Q8NHU2|CFA61_HUMAN Cilia- and flagella-associated protein 61 OS=Homo sapiens OX=9606 GN=CFAP61 PE=2 SV=3//0		chr10	27459515	27463966	-	evm.model.chr10.929;	exon:27459516-27459650,exon:27462300-27462506,exon:27463889-27463966
novel_circ_0021158	CFA70	gnl|BL_ORD_ID|59595 sp|Q5T0N1|CFA70_HUMAN Cilia- and flagella-associated protein 70 OS=Homo sapiens OX=9606 GN=CFAP70 PE=2 SV=3//0		chr25	12387606	12390363	+	evm.model.chr25.601;	exon:12389700-12389783,exon:12390272-12390363
novel_circ_0029267	CFA74	gnl|BL_ORD_ID|59601 sp|Q9C0B2|CFA74_HUMAN Cilia- and flagella-associated protein 74 OS=Homo sapiens OX=9606 GN=CFAP74 PE=2 SV=3//0		chr32	2321423	2324043	+	evm.model.chr32.122;	exon:2321424-2321581,exon:2323882-2324043
novel_circ_0029268	CFA74	gnl|BL_ORD_ID|59601 sp|Q9C0B2|CFA74_HUMAN Cilia- and flagella-associated protein 74 OS=Homo sapiens OX=9606 GN=CFAP74 PE=2 SV=3//0		chr32	2330154	2342956	+	evm.model.chr32.122;	exon:2330155-2330267,exon:2331025-2331147,exon:2332260-2332381,exon:2342802-2342956
novel_circ_0029269	CFA74	gnl|BL_ORD_ID|59601 sp|Q9C0B2|CFA74_HUMAN Cilia- and flagella-associated protein 74 OS=Homo sapiens OX=9606 GN=CFAP74 PE=2 SV=3//0		chr32	2332259	2338486	+	evm.model.chr32.122;	exon:2332260-2332381,exon:2335229-2335357,exon:2338399-2338486
novel_circ_0034319	CFA91	gnl|BL_ORD_ID|59607 sp|Q7Z4T9|CFA91_HUMAN Cilia- and flagella-associated protein 91 OS=Homo sapiens OX=9606 GN=MAATS1 PE=1 SV=3//2.697e-35		chr4	603228	607976	+	evm.model.chr4.31;	exon:603229-603312,exon:604821-604877,exon:607834-607976
novel_circ_0034321	CFA91	gnl|BL_ORD_ID|59607 sp|Q7Z4T9|CFA91_HUMAN Cilia- and flagella-associated protein 91 OS=Homo sapiens OX=9606 GN=MAATS1 PE=1 SV=3//2.697e-35		chr4	604820	607976	+	evm.model.chr4.31;	exon:604821-604877,exon:605768-605949
novel_circ_0034323	CFA91	gnl|BL_ORD_ID|59607 sp|Q7Z4T9|CFA91_HUMAN Cilia- and flagella-associated protein 91 OS=Homo sapiens OX=9606 GN=MAATS1 PE=1 SV=3//2.697e-35		chr4	607121	607976	+	evm.model.chr4.31;	exon:607122-607279,exon:607541-607723,exon:607834-607976
novel_circ_0008803	CFA99	gnl|BL_ORD_ID|59617 sp|D6REC4|CFA99_HUMAN Cilia- and flagella-associated protein 99 OS=Homo sapiens OX=9606 GN=CFAP99 PE=3 SV=1//4.37126e-79		chr15	22811482	22833816	+	evm.model.chr15.833;	exon:22811483-22811610,exon:22831405-22831517,exon:22833642-22833816
novel_circ_0008802	CFA99	gnl|BL_ORD_ID|59617 sp|D6REC4|CFA99_HUMAN Cilia- and flagella-associated protein 99 OS=Homo sapiens OX=9606 GN=CFAP99 PE=3 SV=1//4.37126e-79		chr15	22811482	22831517	+	evm.model.chr15.833;	exon:22811483-22811610,exon:22821852-22821996,exon:22831405-22831517
novel_circ_0008801	CFA99	gnl|BL_ORD_ID|59617 sp|D6REC4|CFA99_HUMAN Cilia- and flagella-associated protein 99 OS=Homo sapiens OX=9606 GN=CFAP99 PE=3 SV=1//4.37126e-79		chr15	22811482	22824915	+	evm.model.chr15.833;	exon:22811483-22811610,exon:22824821-22824915
novel_circ_0008807	CFA99	gnl|BL_ORD_ID|59617 sp|D6REC4|CFA99_HUMAN Cilia- and flagella-associated protein 99 OS=Homo sapiens OX=9606 GN=CFAP99 PE=3 SV=1//4.37126e-79		chr15	22821851	22833816	+	evm.model.chr15.833;	exon:22821852-22821996,exon:22833642-22833816
novel_circ_0008805	CFA99	gnl|BL_ORD_ID|59617 sp|D6REC4|CFA99_HUMAN Cilia- and flagella-associated protein 99 OS=Homo sapiens OX=9606 GN=CFAP99 PE=3 SV=1//4.37126e-79		chr15	22811482	22838646	+	evm.model.chr15.833;	exon:22811483-22811610,exon:22831405-22831517,exon:22838566-22838646
novel_circ_0008804	CFA99	gnl|BL_ORD_ID|59617 sp|D6REC4|CFA99_HUMAN Cilia- and flagella-associated protein 99 OS=Homo sapiens OX=9606 GN=CFAP99 PE=3 SV=1//4.37126e-79		chr15	22811482	22834190	+	evm.model.chr15.833;	intron:22834005-22834190
novel_circ_0008809	CFA99	gnl|BL_ORD_ID|59617 sp|D6REC4|CFA99_HUMAN Cilia- and flagella-associated protein 99 OS=Homo sapiens OX=9606 GN=CFAP99 PE=3 SV=1//4.37126e-79		chr15	22824820	22847358	+	evm.model.chr15.833;	exon:22824821-22824915,exon:22831405-22831517
novel_circ_0008808	CFA99	gnl|BL_ORD_ID|59617 sp|D6REC4|CFA99_HUMAN Cilia- and flagella-associated protein 99 OS=Homo sapiens OX=9606 GN=CFAP99 PE=3 SV=1//4.37126e-79		chr15	22821851	22850558	+	evm.model.chr15.833;	exon:22821852-22821996,exon:22849076-22849217,exon:22850407-22850558
novel_circ_0008811	CFA99	gnl|BL_ORD_ID|59617 sp|D6REC4|CFA99_HUMAN Cilia- and flagella-associated protein 99 OS=Homo sapiens OX=9606 GN=CFAP99 PE=3 SV=1//4.37126e-79		chr15	22850406	22865820	+	evm.model.chr15.833;	exon:22865662-22865820
novel_circ_0008812	CFA99	gnl|BL_ORD_ID|59617 sp|D6REC4|CFA99_HUMAN Cilia- and flagella-associated protein 99 OS=Homo sapiens OX=9606 GN=CFAP99 PE=3 SV=1//4.37126e-79		chr15	22855488	22865820	+	evm.model.chr15.833;	exon:22855489-22855694,exon:22865662-22865820
novel_circ_0008813	CFA99	gnl|BL_ORD_ID|59617 sp|D6REC4|CFA99_HUMAN Cilia- and flagella-associated protein 99 OS=Homo sapiens OX=9606 GN=CFAP99 PE=3 SV=1//4.37126e-79		chr15	22863240	22865820	+	evm.model.chr15.833;	exon:22865662-22865820
novel_circ_0012220	IF122	gnl|BL_ORD_ID|187337 sp|Q6NWV3|IF122_MOUSE Intraflagellar transport protein 122 homolog OS=Mus musculus OX=10090 GN=Ift122 PE=1 SV=1//1.03075e-06		chr18	21874901	21879328	+	evm.model.chr18.746;	exon:21874902-21875093,exon:21879131-21879328
novel_circ_0012221	IF122	gnl|BL_ORD_ID|187337 sp|Q6NWV3|IF122_MOUSE Intraflagellar transport protein 122 homolog OS=Mus musculus OX=10090 GN=Ift122 PE=1 SV=1//1.03075e-06		chr18	21874901	21882826	+	evm.model.chr18.746;	exon:21874902-21875093,exon:21875870-21876008,exon:21879131-21879328,exon:21880951-21881091,exon:21882773-21882826
novel_circ_0012222	IF122	gnl|BL_ORD_ID|187337 sp|Q6NWV3|IF122_MOUSE Intraflagellar transport protein 122 homolog OS=Mus musculus OX=10090 GN=Ift122 PE=1 SV=1//1.03075e-06		chr18	21875869	21876834	+	evm.model.chr18.746;	exon:21875870-21876008,exon:21876632-21876834
novel_circ_0012223	IF122	gnl|BL_ORD_ID|187337 sp|Q6NWV3|IF122_MOUSE Intraflagellar transport protein 122 homolog OS=Mus musculus OX=10090 GN=Ift122 PE=1 SV=1//1.03075e-06		chr18	21896036	21897873	+	evm.model.chr18.746;	exon:21896037-21896202,exon:21897194-21897306,exon:21897745-21897873
novel_circ_0021248	IF140	gnl|BL_ORD_ID|187380 sp|E9PY46|IF140_MOUSE Intraflagellar transport protein 140 homolog OS=Mus musculus OX=10090 GN=Ift140 PE=1 SV=1//0		chr25	13648862	13674092	-	evm.model.chr25.708;	exon:13648863-13648994
novel_circ_0021247	IF140	gnl|BL_ORD_ID|187380 sp|E9PY46|IF140_MOUSE Intraflagellar transport protein 140 homolog OS=Mus musculus OX=10090 GN=Ift140 PE=1 SV=1//0		chr25	13648862	13654497	-	evm.model.chr25.708;	exon:13648863-13648994,exon:13653801-13653928,exon:13654380-13654497
novel_circ_0021268	IF140	gnl|BL_ORD_ID|187380 sp|E9PY46|IF140_MOUSE Intraflagellar transport protein 140 homolog OS=Mus musculus OX=10090 GN=Ift140 PE=1 SV=1//0		chr25	13665411	13674092	-	evm.model.chr25.708;	exon:13665412-13665587,exon:13672444-13672665,exon:13673917-13674092
novel_circ_0021244	IF140	gnl|BL_ORD_ID|187380 sp|E9PY46|IF140_MOUSE Intraflagellar transport protein 140 homolog OS=Mus musculus OX=10090 GN=Ift140 PE=1 SV=1//0		chr25	13646417	13674092	-	evm.model.chr25.708;	exon:13646418-13646611,exon:13648863-13648994,exon:13673917-13674092
novel_circ_0021246	IF140	gnl|BL_ORD_ID|187380 sp|E9PY46|IF140_MOUSE Intraflagellar transport protein 140 homolog OS=Mus musculus OX=10090 GN=Ift140 PE=1 SV=1//0		chr25	13648862	13650273	-	evm.model.chr25.708;	exon:13648863-13648994,exon:13650126-13650273
novel_circ_0021240	IF140	gnl|BL_ORD_ID|187380 sp|E9PY46|IF140_MOUSE Intraflagellar transport protein 140 homolog OS=Mus musculus OX=10090 GN=Ift140 PE=1 SV=1//0		chr25	13646417	13653928	-	evm.model.chr25.708;	exon:13646418-13646560,exon:13653801-13653928
novel_circ_0021241	IF140	gnl|BL_ORD_ID|187380 sp|E9PY46|IF140_MOUSE Intraflagellar transport protein 140 homolog OS=Mus musculus OX=10090 GN=Ift140 PE=1 SV=1//0		chr25	13646417	13654497	-	evm.model.chr25.708;	exon:13646418-13646611,exon:13648863-13648965,exon:13653801-13653928,exon:13654380-13654497
novel_circ_0021242	IF140	gnl|BL_ORD_ID|187380 sp|E9PY46|IF140_MOUSE Intraflagellar transport protein 140 homolog OS=Mus musculus OX=10090 GN=Ift140 PE=1 SV=1//0		chr25	13646417	13657771	-	evm.model.chr25.708;	exon:13646418-13646611
novel_circ_0021243	IF140	gnl|BL_ORD_ID|187380 sp|E9PY46|IF140_MOUSE Intraflagellar transport protein 140 homolog OS=Mus musculus OX=10090 GN=Ift140 PE=1 SV=1//0		chr25	13646417	13669215	-	evm.model.chr25.708;	exon:13646418-13646611,exon:13669094-13669215
novel_circ_0021271	IF140	gnl|BL_ORD_ID|187380 sp|E9PY46|IF140_MOUSE Intraflagellar transport protein 140 homolog OS=Mus musculus OX=10090 GN=Ift140 PE=1 SV=1//0		chr25	13668237	13674092	-	evm.model.chr25.708;	exon:13668238-13668380,exon:13673917-13674092
novel_circ_0021219	IF140	gnl|BL_ORD_ID|187380 sp|E9PY46|IF140_MOUSE Intraflagellar transport protein 140 homolog OS=Mus musculus OX=10090 GN=Ift140 PE=1 SV=1//0		chr25	13634047	13636940	-	evm.model.chr25.708;	intron:13636706-13636940
novel_circ_0021218	IF140	gnl|BL_ORD_ID|187380 sp|E9PY46|IF140_MOUSE Intraflagellar transport protein 140 homolog OS=Mus musculus OX=10090 GN=Ift140 PE=1 SV=1//0		chr25	13610427	13646611	-	evm.model.chr25.708;	exon:13610428-13610605,exon:13646418-13646611
novel_circ_0021212	IF140	gnl|BL_ORD_ID|187380 sp|E9PY46|IF140_MOUSE Intraflagellar transport protein 140 homolog OS=Mus musculus OX=10090 GN=Ift140 PE=1 SV=1//0		chr25	13610427	13610605	-	evm.model.chr25.708;	exon:13610428-13610605
novel_circ_0021211	IF140	gnl|BL_ORD_ID|187380 sp|E9PY46|IF140_MOUSE Intraflagellar transport protein 140 homolog OS=Mus musculus OX=10090 GN=Ift140 PE=1 SV=1//0		chr25	13607414	13610605	-	evm.model.chr25.708;	exon:13607415-13607605,exon:13610428-13610605
novel_circ_0021229	IF140	gnl|BL_ORD_ID|187380 sp|E9PY46|IF140_MOUSE Intraflagellar transport protein 140 homolog OS=Mus musculus OX=10090 GN=Ift140 PE=1 SV=1//0		chr25	13636705	13637336	-	evm.model.chr25.708;	intron:13636706-13636940
novel_circ_0021270	IF140	gnl|BL_ORD_ID|187380 sp|E9PY46|IF140_MOUSE Intraflagellar transport protein 140 homolog OS=Mus musculus OX=10090 GN=Ift140 PE=1 SV=1//0		chr25	13668237	13672665	-	evm.model.chr25.708;	exon:13668238-13668367
novel_circ_0021273	IF140	gnl|BL_ORD_ID|187380 sp|E9PY46|IF140_MOUSE Intraflagellar transport protein 140 homolog OS=Mus musculus OX=10090 GN=Ift140 PE=1 SV=1//0		chr25	13672335	13674092	-	evm.model.chr25.708;	intron:13672336-13672594,intron:13673917-13674092
novel_circ_0021274	IF140	gnl|BL_ORD_ID|187380 sp|E9PY46|IF140_MOUSE Intraflagellar transport protein 140 homolog OS=Mus musculus OX=10090 GN=Ift140 PE=1 SV=1//0		chr25	13672443	13674092	-	evm.model.chr25.708;	exon:13672444-13672665,exon:13673917-13674092
novel_circ_0021234	IF140	gnl|BL_ORD_ID|187380 sp|E9PY46|IF140_MOUSE Intraflagellar transport protein 140 homolog OS=Mus musculus OX=10090 GN=Ift140 PE=1 SV=1//0		chr25	13643998	13650273	-	evm.model.chr25.708;	intron:13643999-13644136,intron:13647727-13647759,intron:13648863-13648994,intron:13650126-13650273
novel_circ_0021237	IF140	gnl|BL_ORD_ID|187380 sp|E9PY46|IF140_MOUSE Intraflagellar transport protein 140 homolog OS=Mus musculus OX=10090 GN=Ift140 PE=1 SV=1//0		chr25	13646417	13648994	-	evm.model.chr25.708;	exon:13646418-13646611,exon:13648863-13648994
novel_circ_0021231	IF140	gnl|BL_ORD_ID|187380 sp|E9PY46|IF140_MOUSE Intraflagellar transport protein 140 homolog OS=Mus musculus OX=10090 GN=Ift140 PE=1 SV=1//0		chr25	13643998	13646611	-	evm.model.chr25.708;	intron:13643999-13644147,intron:13644616-13644724,intron:13646418-13646611
novel_circ_0021233	IF140	gnl|BL_ORD_ID|187380 sp|E9PY46|IF140_MOUSE Intraflagellar transport protein 140 homolog OS=Mus musculus OX=10090 GN=Ift140 PE=1 SV=1//0		chr25	13643998	13648994	-	evm.model.chr25.708;	intron:13643999-13644136,intron:13648863-13648994
novel_circ_0021226	IF140	gnl|BL_ORD_ID|187380 sp|E9PY46|IF140_MOUSE Intraflagellar transport protein 140 homolog OS=Mus musculus OX=10090 GN=Ift140 PE=1 SV=1//0		chr25	13636541	13637336	-	evm.model.chr25.708;	intron:13636542-13636617,intron:13636706-13636940,intron:13637046-13637128,intron:13637212-13637336
novel_circ_0021208	IF140	gnl|BL_ORD_ID|187380 sp|E9PY46|IF140_MOUSE Intraflagellar transport protein 140 homolog OS=Mus musculus OX=10090 GN=Ift140 PE=1 SV=1//0		chr25	13603820	13604789	-	evm.model.chr25.708;	exon:13603821-13604027
novel_circ_0021207	IF140	gnl|BL_ORD_ID|187380 sp|E9PY46|IF140_MOUSE Intraflagellar transport protein 140 homolog OS=Mus musculus OX=10090 GN=Ift140 PE=1 SV=1//0		chr25	13602799	13606406	-	evm.model.chr25.708;	exon:13602800-13602941
novel_circ_0021262	IF140	gnl|BL_ORD_ID|187380 sp|E9PY46|IF140_MOUSE Intraflagellar transport protein 140 homolog OS=Mus musculus OX=10090 GN=Ift140 PE=1 SV=1//0		chr25	13660539	13674092	-	evm.model.chr25.708;	exon:13660540-13660688
novel_circ_0021263	IF140	gnl|BL_ORD_ID|187380 sp|E9PY46|IF140_MOUSE Intraflagellar transport protein 140 homolog OS=Mus musculus OX=10090 GN=Ift140 PE=1 SV=1//0		chr25	13661491	13665587	-	evm.model.chr25.708;	exon:13661492-13661598,exon:13662810-13662901,exon:13665412-13665587
novel_circ_0021266	IF140	gnl|BL_ORD_ID|187380 sp|E9PY46|IF140_MOUSE Intraflagellar transport protein 140 homolog OS=Mus musculus OX=10090 GN=Ift140 PE=1 SV=1//0		chr25	13661491	13674092	-	evm.model.chr25.708;	exon:13661492-13661598,exon:13673917-13674092
novel_circ_0021267	IF140	gnl|BL_ORD_ID|187380 sp|E9PY46|IF140_MOUSE Intraflagellar transport protein 140 homolog OS=Mus musculus OX=10090 GN=Ift140 PE=1 SV=1//0		chr25	13665411	13669215	-	evm.model.chr25.708;	exon:13665412-13665587,exon:13668238-13668380,exon:13669094-13669215
novel_circ_0021265	IF140	gnl|BL_ORD_ID|187380 sp|E9PY46|IF140_MOUSE Intraflagellar transport protein 140 homolog OS=Mus musculus OX=10090 GN=Ift140 PE=1 SV=1//0		chr25	13661491	13669215	-	evm.model.chr25.708;	exon:13661492-13661554,exon:13668238-13668380,exon:13669094-13669215
novel_circ_0021239	IF140	gnl|BL_ORD_ID|187380 sp|E9PY46|IF140_MOUSE Intraflagellar transport protein 140 homolog OS=Mus musculus OX=10090 GN=Ift140 PE=1 SV=1//0		chr25	13646417	13650273	-	evm.model.chr25.708;	exon:13646418-13646611,exon:13648863-13648994,exon:13650126-13650273
novel_circ_0021224	IF140	gnl|BL_ORD_ID|187380 sp|E9PY46|IF140_MOUSE Intraflagellar transport protein 140 homolog OS=Mus musculus OX=10090 GN=Ift140 PE=1 SV=1//0		chr25	13636541	13637276	-	evm.model.chr25.708;	intron:13636542-13636617,intron:13636706-13636940,intron:13637158-13637276
novel_circ_0021223	IF140	gnl|BL_ORD_ID|187380 sp|E9PY46|IF140_MOUSE Intraflagellar transport protein 140 homolog OS=Mus musculus OX=10090 GN=Ift140 PE=1 SV=1//0		chr25	13636541	13636940	-	evm.model.chr25.708;	intron:13636542-13636617,intron:13636706-13636940
novel_circ_0021256	IF140	gnl|BL_ORD_ID|187380 sp|E9PY46|IF140_MOUSE Intraflagellar transport protein 140 homolog OS=Mus musculus OX=10090 GN=Ift140 PE=1 SV=1//0		chr25	13656914	13657771	-	evm.model.chr25.708;	exon:13656915-13657006,exon:13657568-13657771
novel_circ_0021255	IF140	gnl|BL_ORD_ID|187380 sp|E9PY46|IF140_MOUSE Intraflagellar transport protein 140 homolog OS=Mus musculus OX=10090 GN=Ift140 PE=1 SV=1//0		chr25	13653800	13674092	-	evm.model.chr25.708;	exon:13653801-13653928,exon:13654380-13654497,exon:13673926-13674092
novel_circ_0021254	IF140	gnl|BL_ORD_ID|187380 sp|E9PY46|IF140_MOUSE Intraflagellar transport protein 140 homolog OS=Mus musculus OX=10090 GN=Ift140 PE=1 SV=1//0		chr25	13653800	13669215	-	evm.model.chr25.708;	exon:13669094-13669215
novel_circ_0021259	IF140	gnl|BL_ORD_ID|187380 sp|E9PY46|IF140_MOUSE Intraflagellar transport protein 140 homolog OS=Mus musculus OX=10090 GN=Ift140 PE=1 SV=1//0		chr25	13660539	13665587	-	evm.model.chr25.708;	exon:13660540-13660688,exon:13661492-13661598,exon:13662810-13662901,exon:13665412-13665587
novel_circ_0021258	IF140	gnl|BL_ORD_ID|187380 sp|E9PY46|IF140_MOUSE Intraflagellar transport protein 140 homolog OS=Mus musculus OX=10090 GN=Ift140 PE=1 SV=1//0		chr25	13660539	13662901	-	evm.model.chr25.708;	exon:13660540-13660688,exon:13661492-13661598,exon:13662810-13662901
novel_circ_0021260	IF140	gnl|BL_ORD_ID|187380 sp|E9PY46|IF140_MOUSE Intraflagellar transport protein 140 homolog OS=Mus musculus OX=10090 GN=Ift140 PE=1 SV=1//0		chr25	13660539	13669215	-	evm.model.chr25.708;	exon:13660540-13660688,exon:13662810-13662901,exon:13668238-13668380,exon:13669094-13669215
novel_circ_0021252	IF140	gnl|BL_ORD_ID|187380 sp|E9PY46|IF140_MOUSE Intraflagellar transport protein 140 homolog OS=Mus musculus OX=10090 GN=Ift140 PE=1 SV=1//0		chr25	13653800	13661598	-	evm.model.chr25.708;	exon:13653801-13653928,exon:13661492-13661598
novel_circ_0021250	IF140	gnl|BL_ORD_ID|187380 sp|E9PY46|IF140_MOUSE Intraflagellar transport protein 140 homolog OS=Mus musculus OX=10090 GN=Ift140 PE=1 SV=1//0		chr25	13653800	13657771	-	evm.model.chr25.708;	exon:13653801-13653853,exon:13654380-13654497,exon:13657714-13657771
novel_circ_0021257	IF140	gnl|BL_ORD_ID|187380 sp|E9PY46|IF140_MOUSE Intraflagellar transport protein 140 homolog OS=Mus musculus OX=10090 GN=Ift140 PE=1 SV=1//0		chr25	13656914	13674092	-	evm.model.chr25.708;	exon:13656915-13657006,exon:13657136-13657209,exon:13673917-13674092
novel_circ_0021216	IF140	gnl|BL_ORD_ID|187380 sp|E9PY46|IF140_MOUSE Intraflagellar transport protein 140 homolog OS=Mus musculus OX=10090 GN=Ift140 PE=1 SV=1//0		chr25	13610427	13626600	-	evm.model.chr25.708;	intron:13610428-13610605,intron:13626477-13626600
novel_circ_0021215	IF140	gnl|BL_ORD_ID|187380 sp|E9PY46|IF140_MOUSE Intraflagellar transport protein 140 homolog OS=Mus musculus OX=10090 GN=Ift140 PE=1 SV=1//0		chr25	13610427	13615693	-	evm.model.chr25.708;	intron:13615519-13615693
novel_circ_0021214	IF140	gnl|BL_ORD_ID|187380 sp|E9PY46|IF140_MOUSE Intraflagellar transport protein 140 homolog OS=Mus musculus OX=10090 GN=Ift140 PE=1 SV=1//0		chr25	13610427	13615667	-	evm.model.chr25.708;	intron:13610428-13610605,intron:13615519-13615667
novel_circ_0021210	IF140	gnl|BL_ORD_ID|187380 sp|E9PY46|IF140_MOUSE Intraflagellar transport protein 140 homolog OS=Mus musculus OX=10090 GN=Ift140 PE=1 SV=1//0		chr25	13605566	13610605	-	evm.model.chr25.708;	exon:13610428-13610605
novel_circ_0014349	IF172	gnl|BL_ORD_ID|187386 sp|Q6VH22|IF172_MOUSE Intraflagellar transport protein 172 homolog OS=Mus musculus OX=10090 GN=Ift172 PE=1 SV=1//1.91838e-06		chr1	141083	141772	+	evm.model.chr1.16;	exon:141084-141251,exon:141636-141772
novel_circ_0014352	IF172	gnl|BL_ORD_ID|187386 sp|Q6VH22|IF172_MOUSE Intraflagellar transport protein 172 homolog OS=Mus musculus OX=10090 GN=Ift172 PE=1 SV=1//1.91838e-06		chr1	141083	144475	+	evm.model.chr1.16;	exon:141084-141251,exon:141636-141772,exon:144383-144475
novel_circ_0014353	IF172	gnl|BL_ORD_ID|187386 sp|Q6VH22|IF172_MOUSE Intraflagellar transport protein 172 homolog OS=Mus musculus OX=10090 GN=Ift172 PE=1 SV=1//1.91838e-06		chr1	141083	146881	+	evm.model.chr1.16;	exon:141084-141251,exon:146633-146881
novel_circ_0014351	IF172	gnl|BL_ORD_ID|187386 sp|Q6VH22|IF172_MOUSE Intraflagellar transport protein 172 homolog OS=Mus musculus OX=10090 GN=Ift172 PE=1 SV=1//1.91838e-06		chr1	141083	144054	+	evm.model.chr1.16;	exon:142451-142558,exon:143970-144054
novel_circ_0014350	IF172	gnl|BL_ORD_ID|187386 sp|Q6VH22|IF172_MOUSE Intraflagellar transport protein 172 homolog OS=Mus musculus OX=10090 GN=Ift172 PE=1 SV=1//1.91838e-06		chr1	141083	142558	+	evm.model.chr1.16;	exon:141084-141251,exon:141636-141783,exon:142451-142558
novel_circ_0014231	IF172	gnl|BL_ORD_ID|187386 sp|Q6VH22|IF172_MOUSE Intraflagellar transport protein 172 homolog OS=Mus musculus OX=10090 GN=Ift172 PE=1 SV=1//1.91838e-06		chr1	129720	130878	+	evm.model.chr1.16;	exon:129721-129816,exon:130717-130878
novel_circ_0014232	IF172	gnl|BL_ORD_ID|187386 sp|Q6VH22|IF172_MOUSE Intraflagellar transport protein 172 homolog OS=Mus musculus OX=10090 GN=Ift172 PE=1 SV=1//1.91838e-06		chr1	129720	142558	+	evm.model.chr1.16;	exon:129721-129816,exon:142451-142558
novel_circ_0014370	IF172	gnl|BL_ORD_ID|187385 sp|Q9UG01|IF172_HUMAN Intraflagellar transport protein 172 homolog OS=Homo sapiens OX=9606 GN=IFT172 PE=1 SV=2//0		chr1	154258	160117	+	evm.model.chr1.17;	exon:154259-154401,exon:155119-155212,exon:155457-155521,exon:158826-158924,exon:159440-159549,exon:160054-160117
novel_circ_0031538	IFT56	gnl|BL_ORD_ID|189968 sp|Q8BS45|IFT56_MOUSE Intraflagellar transport protein 56 OS=Mus musculus OX=10090 GN=Ttc26 PE=1 SV=1//0		chr3	35480060	35503105	-	evm.model.chr3.1413;	exon:35480061-35480149,exon:35487223-35487276,exon:35489047-35489102,exon:35490529-35490631
novel_circ_0011530	IFT57	gnl|BL_ORD_ID|189972 sp|Q5EA95|IFT57_BOVIN Intraflagellar transport protein 57 homolog OS=Bos taurus OX=9913 GN=IFT57 PE=1 SV=1//0		chr17	3052959	3068183	-	evm.model.chr17.102;	exon:3052960-3053123,exon:3068021-3068183
novel_circ_0011533	IFT57	gnl|BL_ORD_ID|189972 sp|Q5EA95|IFT57_BOVIN Intraflagellar transport protein 57 homolog OS=Bos taurus OX=9913 GN=IFT57 PE=1 SV=1//0		chr17	3061939	3068183	-	evm.model.chr17.102;	exon:3061940-3062062,exon:3062574-3062642,exon:3066952-3067070,exon:3068021-3068183
novel_circ_0011532	IFT57	gnl|BL_ORD_ID|189972 sp|Q5EA95|IFT57_BOVIN Intraflagellar transport protein 57 homolog OS=Bos taurus OX=9913 GN=IFT57 PE=1 SV=1//0		chr17	3061939	3067070	-	evm.model.chr17.102;	exon:3061940-3062062,exon:3062574-3062642,exon:3065914-3066004
novel_circ_0011534	IFT57	gnl|BL_ORD_ID|189972 sp|Q5EA95|IFT57_BOVIN Intraflagellar transport protein 57 homolog OS=Bos taurus OX=9913 GN=IFT57 PE=1 SV=1//0		chr17	3065913	3068183	-	evm.model.chr17.102;	exon:3065914-3066004,exon:3066952-3067070,exon:3068021-3068183
novel_circ_0011528	IFT57	gnl|BL_ORD_ID|189972 sp|Q5EA95|IFT57_BOVIN Intraflagellar transport protein 57 homolog OS=Bos taurus OX=9913 GN=IFT57 PE=1 SV=1//0		chr17	3052959	3062062	-	evm.model.chr17.102;	exon:3052960-3053123,exon:3054242-3054308,exon:3061940-3062062
novel_circ_0011529	IFT57	gnl|BL_ORD_ID|189972 sp|Q5EA95|IFT57_BOVIN Intraflagellar transport protein 57 homolog OS=Bos taurus OX=9913 GN=IFT57 PE=1 SV=1//0		chr17	3052959	3067070	-	evm.model.chr17.102;	exon:3052960-3053123,exon:3054242-3054308,exon:3055987-3056049
novel_circ_0010595	IFT80	gnl|BL_ORD_ID|189984 sp|Q8K057|IFT80_MOUSE Intraflagellar transport protein 80 homolog OS=Mus musculus OX=10090 GN=Ift80 PE=1 SV=1//0		chr16	2398411	2407618	+	evm.model.chr16.38;	exon:2398412-2398522,exon:2407481-2407618
novel_circ_0010601	IFT80	gnl|BL_ORD_ID|189984 sp|Q8K057|IFT80_MOUSE Intraflagellar transport protein 80 homolog OS=Mus musculus OX=10090 GN=Ift80 PE=1 SV=1//0		chr16	2405872	2408680	+	evm.model.chr16.38;	intron:2405873-2405982,intron:2406558-2406647,intron:2408592-2408680
novel_circ_0010607	IFT80	gnl|BL_ORD_ID|189984 sp|Q8K057|IFT80_MOUSE Intraflagellar transport protein 80 homolog OS=Mus musculus OX=10090 GN=Ift80 PE=1 SV=1//0		chr16	2415840	2422034	+	evm.model.chr16.38;	intron:2420201-2420275
novel_circ_0010602	IFT80	gnl|BL_ORD_ID|189984 sp|Q8K057|IFT80_MOUSE Intraflagellar transport protein 80 homolog OS=Mus musculus OX=10090 GN=Ift80 PE=1 SV=1//0		chr16	2405872	2409142	+	evm.model.chr16.38;	intron:2405873-2405982,intron:2408592-2408680,intron:2409032-2409142
novel_circ_0010608	IFT80	gnl|BL_ORD_ID|189984 sp|Q8K057|IFT80_MOUSE Intraflagellar transport protein 80 homolog OS=Mus musculus OX=10090 GN=Ift80 PE=1 SV=1//0		chr16	2416525	2422034	+	evm.model.chr16.38;	exon:2416526-2416705,exon:2421951-2422034
novel_circ_0023088	IFT81	gnl|BL_ORD_ID|189988 sp|O35594|IFT81_MOUSE Intraflagellar transport protein 81 homolog OS=Mus musculus OX=10090 GN=Ift81 PE=1 SV=4//0		chr27	8171154	8183194	-	evm.model.chr27.316;	exon:8171155-8171244,exon:8183048-8183194
novel_circ_0023089	IFT81	gnl|BL_ORD_ID|189988 sp|O35594|IFT81_MOUSE Intraflagellar transport protein 81 homolog OS=Mus musculus OX=10090 GN=Ift81 PE=1 SV=4//0		chr27	8171154	8187810	-	evm.model.chr27.316;	exon:8171155-8171244,exon:8172365-8172493,exon:8174476-8174625
novel_circ_0023091	IFT81	gnl|BL_ORD_ID|189988 sp|O35594|IFT81_MOUSE Intraflagellar transport protein 81 homolog OS=Mus musculus OX=10090 GN=Ift81 PE=1 SV=4//0		chr27	8183047	8187810	-	evm.model.chr27.316;	exon:8183048-8183194,exon:8184870-8184955,exon:8185149-8185279,exon:8187647-8187810
novel_circ_0023097	IFT81	gnl|BL_ORD_ID|189988 sp|O35594|IFT81_MOUSE Intraflagellar transport protein 81 homolog OS=Mus musculus OX=10090 GN=Ift81 PE=1 SV=4//0		chr27	8196435	8201986	-	evm.model.chr27.316;	exon:8196436-8196546,exon:8196866-8196931,exon:8201021-8201201,exon:8201883-8201986
novel_circ_0023092	IFT81	gnl|BL_ORD_ID|189988 sp|O35594|IFT81_MOUSE Intraflagellar transport protein 81 homolog OS=Mus musculus OX=10090 GN=Ift81 PE=1 SV=4//0		chr27	8183047	8198079	-	evm.model.chr27.316;	exon:8183048-8183194,exon:8197990-8198079
novel_circ_0023096	IFT81	gnl|BL_ORD_ID|189988 sp|O35594|IFT81_MOUSE Intraflagellar transport protein 81 homolog OS=Mus musculus OX=10090 GN=Ift81 PE=1 SV=4//0		chr27	8196435	8198079	-	evm.model.chr27.316;	exon:8196436-8196546,exon:8196866-8196931,exon:8197990-8198079
novel_circ_0023087	IFT81	gnl|BL_ORD_ID|189988 sp|O35594|IFT81_MOUSE Intraflagellar transport protein 81 homolog OS=Mus musculus OX=10090 GN=Ift81 PE=1 SV=4//0		chr27	8171154	8174625	-	evm.model.chr27.316;	exon:8171155-8171244,exon:8172365-8172493,exon:8174476-8174625
novel_circ_0023083	IFT81	gnl|BL_ORD_ID|189988 sp|O35594|IFT81_MOUSE Intraflagellar transport protein 81 homolog OS=Mus musculus OX=10090 GN=Ift81 PE=1 SV=4//0		chr27	8168066	8172493	-	evm.model.chr27.316;	exon:8168067-8168152,exon:8169904-8169990,exon:8171155-8171244,exon:8172365-8172493
novel_circ_0023090	IFT81	gnl|BL_ORD_ID|189988 sp|O35594|IFT81_MOUSE Intraflagellar transport protein 81 homolog OS=Mus musculus OX=10090 GN=Ift81 PE=1 SV=4//0		chr27	8183047	8185264	-	evm.model.chr27.316;	intron:8183048-8183194,intron:8184870-8184955,intron:8185149-8185264
novel_circ_0005941	IFT88	gnl|BL_ORD_ID|189991 sp|Q61371|IFT88_MOUSE Intraflagellar transport protein 88 homolog OS=Mus musculus OX=10090 GN=Ift88 PE=1 SV=2//0		chr13	29452775	29467692	-	evm.model.chr13.1339;	exon:29466815-29466925,exon:29467590-29467692
novel_circ_0005942	IFT88	gnl|BL_ORD_ID|189991 sp|Q61371|IFT88_MOUSE Intraflagellar transport protein 88 homolog OS=Mus musculus OX=10090 GN=Ift88 PE=1 SV=2//0		chr13	29454054	29456040	-	evm.model.chr13.1339;	exon:29454055-29454205,exon:29455932-29456040
novel_circ_0005932	IFT88	gnl|BL_ORD_ID|189991 sp|Q61371|IFT88_MOUSE Intraflagellar transport protein 88 homolog OS=Mus musculus OX=10090 GN=Ift88 PE=1 SV=2//0		chr13	29434151	29436431	+	evm.model.chr13.1339;	intron:29436314-29436431
novel_circ_0005933	IFT88	gnl|BL_ORD_ID|189991 sp|Q61371|IFT88_MOUSE Intraflagellar transport protein 88 homolog OS=Mus musculus OX=10090 GN=Ift88 PE=1 SV=2//0		chr13	29435137	29440852	-	evm.model.chr13.1339;	intron:29440791-29440852
novel_circ_0028844	GGNB2	gnl|BL_ORD_ID|149095 sp|Q6GVH4|GGNB2_CHICK Gametogenetin-binding protein 2 OS=Gallus gallus OX=9031 GN=GGNBP2 PE=2 SV=1//0		chr30	9753524	9755867	+	evm.model.chr30.556;	exon:9753525-9753605,exon:9755614-9755867
novel_circ_0012927	RE114	gnl|BL_ORD_ID|342442 sp|Q7Z4M0|RE114_HUMAN Meiotic recombination protein REC114 OS=Homo sapiens OX=9606 GN=REC114 PE=2 SV=2//4.69193e-67		chr19	12600278	12604272	+	evm.model.chr19.505;	intron:12600279-12600317,intron:12603951-12604272
novel_circ_0044915	M1AP	gnl|BL_ORD_ID|226272 sp|Q8TC57|M1AP_HUMAN Meiosis 1 arrest protein OS=Homo sapiens OX=9606 GN=M1AP PE=1 SV=1//3.65907e-161		ctg2468	177957	180952	-	evm.model.ctg2468.12;	exon:177958-178135,exon:180770-180952
novel_circ_0021870	MARF1	gnl|BL_ORD_ID|228323 sp|E1BZ85|MARF1_CHICK Meiosis regulator and mRNA stability factor 1 OS=Gallus gallus OX=9031 GN=MARF1 PE=3 SV=1//0		chr25	9848036	9848390	+	evm.model.chr25.476;	intron:9848037-9848390
novel_circ_0015369	MEI4	gnl|BL_ORD_ID|233391 sp|A8MW99|MEI4_HUMAN Meiosis-specific protein MEI4 OS=Homo sapiens OX=9606 GN=MEI4 PE=3 SV=2//5.33179e-96		chr1	36272844	36289349	+	evm.model.chr1.1568;	intron:36289218-36289349
novel_circ_0015366	MEI4	gnl|BL_ORD_ID|233391 sp|A8MW99|MEI4_HUMAN Meiosis-specific protein MEI4 OS=Homo sapiens OX=9606 GN=MEI4 PE=3 SV=2//5.33179e-96		chr1	36256992	36289349	+	evm.model.chr1.1568;	exon:36289218-36289349
novel_circ_0015370	MEI4	gnl|BL_ORD_ID|233391 sp|A8MW99|MEI4_HUMAN Meiosis-specific protein MEI4 OS=Homo sapiens OX=9606 GN=MEI4 PE=3 SV=2//5.33179e-96		chr1	36289217	36309081	+	evm.model.chr1.1568;	intron:36289218-36289349,intron:36308555-36308668,intron:36308954-36309081
novel_circ_0035712	MEIOC	gnl|BL_ORD_ID|233411 sp|A2AG06|MEIOC_MOUSE Meiosis-specific coiled-coil domain-containing protein MEIOC OS=Mus musculus OX=10090 GN=Meioc PE=1 SV=1//9.09814e-85		chr5	42236649	42238515	-	evm.model.chr5.1344;	intron:42236650-42236763,intron:42238335-42238515
novel_circ_0030617	MEIOC	gnl|BL_ORD_ID|233411 sp|A2AG06|MEIOC_MOUSE Meiosis-specific coiled-coil domain-containing protein MEIOC OS=Mus musculus OX=10090 GN=Meioc PE=1 SV=1//0		chr37	1529565	1536737	-	evm.model.chr37.86;	intron:1529566-1529700,intron:1534646-1534750,intron:1534884-1535041,intron:1536612-1536737
novel_circ_0030616	MEIOC	gnl|BL_ORD_ID|233411 sp|A2AG06|MEIOC_MOUSE Meiosis-specific coiled-coil domain-containing protein MEIOC OS=Mus musculus OX=10090 GN=Meioc PE=1 SV=1//0		chr37	1529565	1533192	-	evm.model.chr37.86;	exon:1529566-1529700
novel_circ_0030619	MEIOC	gnl|BL_ORD_ID|233411 sp|A2AG06|MEIOC_MOUSE Meiosis-specific coiled-coil domain-containing protein MEIOC OS=Mus musculus OX=10090 GN=Meioc PE=1 SV=1//0		chr37	1531333	1534750	-	evm.model.chr37.86;	exon:1534646-1534750
novel_circ_0030618	MEIOC	gnl|BL_ORD_ID|233411 sp|A2AG06|MEIOC_MOUSE Meiosis-specific coiled-coil domain-containing protein MEIOC OS=Mus musculus OX=10090 GN=Meioc PE=1 SV=1//0		chr37	1530189	1534750	-	evm.model.chr37.86;	intron:1530190-1530273,intron:1534646-1534750
novel_circ_0030621	MEIOC	gnl|BL_ORD_ID|233411 sp|A2AG06|MEIOC_MOUSE Meiosis-specific coiled-coil domain-containing protein MEIOC OS=Mus musculus OX=10090 GN=Meioc PE=1 SV=1//0		chr37	1534645	1536737	-	evm.model.chr37.86;	intron:1534646-1534750,intron:1534884-1535041
novel_circ_0030620	MEIOC	gnl|BL_ORD_ID|233411 sp|A2AG06|MEIOC_MOUSE Meiosis-specific coiled-coil domain-containing protein MEIOC OS=Mus musculus OX=10090 GN=Meioc PE=1 SV=1//0		chr37	1531333	1535041	-	evm.model.chr37.86;	intron:1534646-1534750,intron:1534884-1535041
